# Supplementary material for: Asymmetric Interaction Between Two Mycorrhizal Fungal Guilds and Consequences for the Establishment of Their Host Plants
Source: Front Plant Sci. 2022 Jun 9;13:873204. doi: 10.3389/fpls.2022.873204 (PMC9218742; doi:10.3389/fpls.2022.873204)
Supplement: Supplementary file 1 [file Table_1.XLSX]

## Sheet: Hoja1
Suplementary Table 1.- Identification of OTUs, ecology (fungal guilds), and numbers of reads in the experimental samples.
Only OTUs which were assigned to one of the analysed fungal guilds were included in the table.
Treatments: 00 = without plants in lateral compartments, B0 = Betula pendula in only one lateral compartment, BB = B. pendula in both lateral compartments,
BH = B. pendula and Hieracium caespitosum in lateral compartments (interaction treatment), H0 = H. caespitosum in only one lateral compartment, HH = H. caespitosum in both lateral compartments.
OTU ID	IDENTIFICATION									FUNCTIONAL GUILD	READ NUMBERS IN THE EXPERIMENTAL SAMPLES (Treatment_repetition)
	Phylum	Class	Order	Family	Genus	Species	Similarity to reference sequence (%)	Coverage (%)	Accession N° of the reference sequence		00_1	00_2	00_3	00_4	00_5	00_6	00_7	00_8	00_9	00_10	00_11	00_12	00_13	00_14	00_15	00_16	B0_1	B0_2	B0_3	B0_4	B0_5	B0_6	B0_7	B0_8	B0_9	B0_10	B0_11	B0_12	B0_13	B0_14	B0_15	B0_16	BB_1	BB_2	BB_3	BB_4	BB_5	BB_6	BB_7
CL0001	Ascomycota	Pezizomycetes	Pezizales	Pyronemataceae	Geopora	Geopora arenicola	100	100	FM206463	Ectomycorrhizal	0	0	305	408	239	0	20	0	195	17	0	47	79	1	6	0	4147	2427	626	3823	1965	3245	6667	1628	6869	5895	6244	1140	6102	7295	6463	6525	4936	5019	2538	3453	4296	4332	3856
CL0003	Ascomycota	Geoglossomycetes	Geoglossales	Geoglossaceae	Geoglossum	Geoglossum inflatum	90.8	100	KP144102	Saprotroph	0	5845	1256	15	0	634	10	192	1	281	0	0	0	0	0	0	176	0	0	0	0	0	0	0	73	0	5	0	410	0	0	0	179	46	0	13	23	20	0
CL0004	Mucoromycota	Glomeromycetes	Glomerales	Glomeraceae	Glomus	Glomus sp.	99.5	100	FM865595	Arbuscular Mycorrhizal	0	0	0	0	0	0	0	0	0	0	3	0	0	0	0	0	0	0	0	0	0	0	0	0	0	0	0	0	0	0	0	0	0	0	0	0	0	0	0
CL0005	Ascomycota	Eurotiomycetes	Eurotiales	Aspergillaceae	Aspergillus	Aspergillus ustus	100	100	MH001479	Saprotroph	3356	201	2	1837	0	127	83	0	1511	21	3919	0	3748	2666	705	3116	0	0	0	0	0	0	0	0	0	0	0	0	0	4	1	0	2	2	0	2	1	0	2
CL0006	Ascomycota	Pezizomycetes	Pezizales	Pyronemataceae	Pulvinula	Pulvinula constellatio	100	100	AF289074	Ectomycorrhizal	0	0	0	0	0	0	0	0	0	0	0	0	0	0	0	0	868	78	2	0	129	0	0	31	8	0	927	0	1	2	1	0	9	57	0	1130	647	147	0
CL0007	Mucoromycota	Glomeromycetes	Glomerales	Glomeraceae	Unidentified	Glomeraceae sp.	98.9	100	MG670953	Arbuscular Mycorrhizal	0	1	0	16	0	0	0	0	0	0	0	0	0	0	0	0	0	0	0	0	0	0	0	0	1	0	0	6	0	0	0	0	0	0	0	0	0	0	0
CL0013	Mucoromycota	Glomeromycetes	Glomerales	Glomeraceae	Glomus	Glomus sp.	100	100	FM865596	Arbuscular Mycorrhizal	0	0	0	0	0	0	0	0	0	0	0	0	0	0	0	0	0	0	0	0	0	0	0	0	0	0	0	0	0	0	0	0	0	0	0	0	0	0	0
CL0014	Mucoromycota	Glomeromycetes	Glomerales	Glomeraceae	Glomus	Glomus sp.	99.5	100	MG671363	Arbuscular Mycorrhizal	0	6	0	41	0	0	0	0	0	0	0	0	0	0	0	0	8	0	0	0	0	0	0	0	0	0	0	0	0	0	0	0	0	0	0	0	0	0	0
CL0016	Mucoromycota	Glomeromycetes	Glomerales	Glomeraceae	Glomus	Glomus irregulare	100	100	JF820470	Arbuscular Mycorrhizal	0	0	0	0	0	0	0	0	0	0	0	0	0	0	0	0	2	0	0	0	0	0	0	0	0	0	0	0	0	0	0	0	0	0	0	0	0	0	0
CL0019	Basidiomycota	Agaricomycetes	Thelephorales	Thelephoraceae	Tomentella	Tomentella lilacinogrisea	98.6	100	JX630832	Ectomycorrhizal	0	1	19	0	0	0	105	0	1	43	0	0	4	0	0	0	681	0	0	0	588	218	0	0	0	0	174	0	3	311	246	0	3	51	0	159	0	1384	1
CL0020	Ascomycota	Eurotiomycetes	Eurotiales	Aspergillaceae	Aspergillus	Aspergillus hiratsukae	100	100	KY806121	Saprotroph	0	13	16	1450	0	35	13	0	273	83	498	0	68	187	497	167	0	0	0	0	0	168	3	0	0	0	1	3	3	11	450	39	4	3	0	1	1	0	4
CL0022	Mucoromycota	Glomeromycetes	Glomerales	Glomeraceae	Rhizophagus	Rhizophagus irregularis	99.5	100	KF914400	Arbuscular Mycorrhizal	0	0	0	0	0	0	0	0	0	0	0	0	0	0	0	0	0	0	0	0	0	0	0	0	0	0	0	0	0	0	0	0	0	0	0	0	0	0	0
CL0023	Mucoromycota	Glomeromycetes	Glomerales	Glomeraceae	Rhizophagus	Rhizophagus intraradices	98.5	100	AJ416416	Arbuscular Mycorrhizal	0	0	0	0	0	0	0	0	0	0	0	0	0	0	0	0	0	0	0	0	0	0	0	0	0	0	0	0	0	0	0	0	0	0	0	0	0	0	0
CL0024	Mucoromycota	Glomeromycetes	Glomerales	Glomeraceae	Unidentified	Glomeraceae sp.	98.4	100	MG670953	Arbuscular Mycorrhizal	0	16	0	0	0	0	0	0	0	0	0	0	0	0	0	0	0	0	0	0	0	0	0	0	0	0	0	1	0	0	0	0	0	0	0	0	0	0	0
CL0025	Ascomycota	Eurotiomycetes	Eurotiales	Aspergillaceae	Penicillium	Penicillium mononematosum	100	100	KY993993	Saprotroph	0	1	0	12	0	0	0	0	0	0	0	0	0	0	0	0	0	0	0	0	0	0	0	0	0	0	0	0	0	0	0	0	0	0	0	0	0	0	0
CL0026	Mucoromycota	Glomeromycetes	Glomerales	Glomeraceae	Unidentified	Glomeraceae sp.	98.4	99	MG670956	Arbuscular Mycorrhizal	0	0	0	0	0	0	0	0	0	0	0	0	0	0	0	0	0	0	0	0	0	0	0	0	0	0	0	0	1	0	0	0	0	0	0	0	0	0	0
CL0030	Mucoromycota	Glomeromycetes	Glomerales	Glomeraceae	Unidentified	Glomeraceae sp.	97.9	100	MG670830	Arbuscular Mycorrhizal	0	11	0	0	0	0	0	0	0	0	0	0	0	0	0	0	0	0	0	0	1	0	0	0	0	0	0	1	0	0	0	0	0	0	0	0	0	0	0
CL0032	Mucoromycota	Glomeromycetes	Glomerales	Glomeraceae	Dominikia	Dominikia sp.	100	100	KM056664	Arbuscular Mycorrhizal	0	0	0	0	0	0	0	0	0	0	0	0	0	0	0	0	0	0	0	0	0	0	0	0	0	0	0	0	0	0	0	0	0	0	0	0	0	0	0
CL0033	Mucoromycota	Glomeromycetes	Glomerales	Glomeraceae	Dominikia	Dominikia sp.	100	100	KM056660	Arbuscular Mycorrhizal	0	0	0	0	0	0	0	0	0	0	0	0	0	0	0	0	0	0	0	0	0	0	0	0	0	0	0	0	0	0	0	0	0	0	0	0	0	0	0
CL0034	Ascomycota	Leotiomycetes	Erysiphales	Erysiphaceae	Golovinomyces	Golovinomyces sordidus	97.9	100	KY660951	Plant Pathogen	0	0	0	0	2539	0	0	0	0	1	0	0	0	0	0	0	0	0	0	0	0	0	0	0	0	0	0	0	0	0	0	0	0	0	0	0	0	0	0
CL0036	Mucoromycota	Glomeromycetes	Glomerales	Glomeraceae	Rhizophagus	Rhizophagus irregularis	100	100	JN417522	Arbuscular Mycorrhizal	0	0	0	0	0	0	0	0	0	0	0	0	0	0	0	0	0	0	0	0	0	0	0	0	0	0	0	1	0	0	0	0	0	0	0	0	0	0	0
CL0037	Ascomycota	Sordariomycetes	Microascales	Microascaceae	Cephalotrichum	Cephalotrichum microsporum	100	100	MH040912	Saprotroph	1	0	0	0	0	0	0	0	0	0	9	0	0	0	0	0	0	0	0	0	2	0	0	0	0	0	0	0	0	0	0	0	0	0	0	0	0	0	0
CL0038	Mucoromycota	Glomeromycetes	Glomerales	Glomeraceae	Rhizophagus	Rhizophagus irregularis	100	100	HF968941	Arbuscular Mycorrhizal	0	0	0	0	0	0	0	0	0	0	0	0	0	0	0	0	0	0	0	0	0	0	0	0	0	0	0	0	0	0	0	0	0	0	0	0	0	0	0
CL0039	Ascomycota	Dothideomycetes	Pleosporales	Pleosporaceae	Alternaria	Alternaria alternata	100	100	MF381819	Plant Pathogen	112	0	0	0	1548	0	0	0	0	0	0	106	0	0	0	0	0	0	0	0	0	0	0	0	0	0	0	0	0	0	0	0	0	0	0	0	0	0	0
CL0040	Ascomycota	Dothideomycetes	Pleosporales	Pleosporaceae	Alternaria	Alternaria hampshirensis	100	100	MG828866	Plant Pathogen	3	0	0	0	2027	0	0	0	0	0	0	0	0	0	5	13	0	0	0	0	0	0	0	0	0	0	0	0	0	0	0	0	0	0	0	0	0	0	0
CL0042	Ascomycota	Sordariomycetes	Hypocreales	Nectriaceae	Fusarium	Fusarium sp.	100	100	MH231772	Plant Pathogen	0	0	14	31	0	646	153	2	0	606	0	0	0	0	19	0	0	64	0	0	0	0	0	0	1	0	24	0	3	5	0	0	2	25	0	0	1	0	5
CL0050	Mucoromycota	Glomeromycetes	Glomerales	Claroideoglomeraceae	Claroideoglomus	Claroideoglomus lamellosum	99.6	100	LT963500	Arbuscular Mycorrhizal	0	0	0	0	0	0	0	0	0	1	0	0	0	0	0	0	0	0	0	0	0	0	0	0	0	0	0	0	0	0	0	0	0	0	0	0	0	0	0
CL0051	Ascomycota	Leotiomycetes	Helotiales	Hyaloscyphaceae	Cistella	Cistella sp.	100	100	KY322651	Saprotroph	0	0	0	0	0	1196	0	0	0	54	0	0	0	0	0	0	0	0	0	0	0	0	0	0	0	0	0	0	0	0	0	0	0	1	0	0	0	0	0
CL0052	Ascomycota	Eurotiomycetes	Eurotiales	Aspergillaceae	Aspergillus	Aspergillus salinicola	100	100	NR154730	Saprotroph	1215	0	0	2	0	0	0	0	1	0	0	0	0	0	0	0	0	0	0	0	0	0	0	0	0	0	0	0	0	0	0	0	0	0	0	0	0	0	0
CL0053	Basidiomycota	Tremellomycetes	Filobasidiales	Filobasidiaceae	Filobasidium	Filobasidium magnum	100	100	MH203407	Saprotroph	0	0	0	0	0	0	0	0	0	0	0	1219	0	0	0	0	0	0	0	0	0	0	0	0	0	0	0	0	0	0	0	0	0	0	0	0	0	0	0
CL0055	Mucoromycota	Glomeromycetes	Glomerales	Glomeraceae	Glomus	Glomus sp.	97.3	100	MG671363	Arbuscular Mycorrhizal	0	1	0	0	0	0	0	0	0	0	0	0	0	0	0	0	0	0	0	0	0	0	0	0	1	0	0	0	0	0	0	0	0	0	0	0	0	0	0
CL0056	Mucoromycota	Glomeromycetes	Glomerales	Glomeraceae	Glomus	Glomus sp.	96.2	100	KF836922	Arbuscular Mycorrhizal	0	0	0	0	0	0	0	0	0	0	0	0	0	0	0	0	0	0	0	0	0	0	0	0	0	0	0	0	0	0	0	0	0	0	0	0	0	0	0
CL0057	Mucoromycota	Glomeromycetes	Glomerales	Glomeraceae	Unidentified	Glomeraceae sp.	99	100	MG671356	Arbuscular Mycorrhizal	0	0	0	0	0	0	0	0	0	0	0	0	0	0	0	0	0	0	0	0	0	0	0	0	0	0	0	0	0	0	0	0	0	0	0	0	0	0	0
CL0058	Mucoromycota	Glomeromycetes	Glomerales	Glomeraceae	Glomus	Glomus sp.	98.4	98.4	KF836941	Arbuscular Mycorrhizal	0	0	0	0	0	0	0	0	0	0	0	0	0	0	0	0	0	0	0	0	0	0	0	0	0	0	0	0	0	0	0	0	0	0	0	0	0	0	0
CL0059	Ascomycota	Leotiomycetes	Helotiales	Hyaloscyphaceae	Cistella	Cistella sp.	96.5	100	KT269719	Saprotroph	0	0	0	30	0	941	0	9	0	0	2	0	0	0	0	0	0	0	0	0	0	0	0	0	0	0	0	0	0	2	0	0	0	0	0	0	0	0	0
CL0064	Mucoromycota	Glomeromycetes	Glomerales	Glomeraceae	Rhizophagus	Rhizophagus irregularis	100	100	MG671015	Arbuscular Mycorrhizal	0	0	0	0	0	0	0	0	0	0	0	0	0	0	0	0	0	0	0	0	0	0	0	0	0	0	0	0	0	0	0	0	0	0	0	0	0	0	0
CL0065	Basidiomycota	Agaricomycetes	Agaricales	Inocybaceae	Inocybe	Inocybe latispora	100	100	KR029724	Ectomycorrhizal	0	2	14	57	0	105	0	0	331	43	0	0	1	0	0	11	0	0	0	0	0	1	0	0	7	0	0	7	0	1	0	0	1	11	0	3	1	0	0
CL0067	Chytridiomycota	Chytridiomycetes	Spizellomycetales	Spizellomycetaceae	Spizellomyces	Spizellomyces pseudodichotomus	96.9	100	FJ827715	Plant Pathogen	0	0	0	0	0	220	13	154	0	2	0	0	0	0	0	0	0	0	0	0	0	0	0	0	4	0	2	0	2	4	0	0	0	13	0	0	6	10	8
CL0068	Mucoromycota	Glomeromycetes	Glomerales	Claroideoglomeraceae	Claroideoglomus	Claroideoglomus sp.	96.2	96.8	MG008537	Arbuscular Mycorrhizal	0	0	0	147	0	0	58	0	1	7	0	0	0	0	0	0	0	0	0	0	0	0	0	0	0	0	0	0	6	5	0	0	0	0	0	0	1	0	1
CL0074	Chytridiomycota	Chytridiomycetes	Rhizophydiales	Rhizophydiaceae	Rhizophydium	Rhizophagus sp.	94.9	100	DQ485626	Plant Pathogen	0	298	0	8	0	49	106	0	0	1	0	0	0	0	28	67	0	0	0	0	0	0	0	0	0	0	4	0	4	2	0	0	6	18	0	2	2	0	1
CL0078	Ascomycota	Eurotiomycetes	Eurotiales	Aspergillaceae	Penicillium	Penicillium spinulosum	100	100	MF072671	Saprotroph	0	0	0	0	0	0	0	0	0	0	0	0	0	0	0	0	0	0	0	0	0	0	0	0	0	0	0	0	0	0	0	0	0	0	0	0	0	0	0
CL0080	Mucoromycota	Glomeromycetes	Glomerales	Glomeraceae	Unidentified	Glomeraceae sp.	97.9	100	MG671499	Arbuscular Mycorrhizal	0	0	0	0	0	0	0	0	0	0	0	0	0	0	0	0	0	0	0	0	0	0	0	0	0	0	0	0	0	0	0	0	0	0	0	0	0	0	0
CL0082	Basidiomycota	Agaricomycetes	Polyporales	Polyporaceae	Ganoderma	Ganoderma applanatum	100	100	MH027634	Saprotroph	0	82	0	0	0	11	349	0	0	0	0	0	0	0	0	11	0	0	0	0	0	0	0	0	0	0	0	0	1	0	0	0	0	3	0	0	0	0	0
CL0083	Chytridiomycota	Chytridiomycetes	Spizellomycetales	Spizellomycetaceae	Spizellomyces	Spizellomyces lactosolyticus	95.5	99.1	AF216770	Plant Pathogen	0	0	0	0	0	357	0	0	0	0	0	0	0	0	0	0	0	0	0	0	0	0	0	0	0	0	0	0	0	0	0	0	0	1	0	0	4	0	0
CL0085	Mucoromycota	Glomeromycetes	Glomerales	Glomeraceae	Rhizophagus	Rhizophagus intraradices	99.5	100	MG671003	Arbuscular Mycorrhizal	0	0	0	0	0	0	0	0	0	0	0	0	0	0	0	0	0	0	0	0	0	0	0	0	0	0	0	0	0	0	0	0	0	0	0	0	0	0	0
CL0087	Basidiomycota	Agaricomycetes	Agaricales	Cortinariaceae	Alnicola	Alnicola geraniolens	100	100	AY303582	Ectomycorrhizal	0	0	0	475	0	0	0	0	0	0	0	0	0	0	0	0	0	0	0	0	0	0	0	0	0	0	0	2	0	0	0	0	0	0	0	0	0	0	0
CL0088	Mucoromycota	Glomeromycetes	Glomerales	Claroideoglomeraceae	Claroideoglomus	Claroideoglomus sp.	97.2	100	MG008537	Arbuscular Mycorrhizal	0	0	0	35	0	4	362	0	0	0	0	0	0	0	0	0	0	0	0	0	0	0	8	0	0	0	0	0	1	0	0	0	0	0	3	0	0	0	0
CL0089	Mucoromycota	Glomeromycetes	Glomerales	Claroideoglomeraceae	Claroideoglomus	Claroideoglomus sp.	97.2	97.7	MG008509	Arbuscular Mycorrhizal	0	0	0	0	0	0	0	0	0	0	0	0	0	0	0	0	0	0	0	0	0	0	0	0	0	0	0	0	0	0	0	0	0	0	0	0	0	0	0
CL0090	Ascomycota	Ascomycota incertae sedis	Helotiales	Helotiales incertae sedis	Tetracladium	Tetracladium sp.	98.6	100	JX029126	Saprotroph	0	0	0	121	0	14	0	0	0	47	0	0	0	0	0	0	0	0	0	0	0	0	0	0	9	0	2	0	0	8	0	0	11	0	0	0	0	0	0
CL0091	Mucoromycota	Glomeromycetes	Glomerales	Glomeraceae	Glomus	Glomus sp.	98.4	100	JF439144	Arbuscular Mycorrhizal	0	0	0	0	0	0	0	0	0	0	0	0	0	0	0	0	0	0	0	0	0	0	0	0	0	0	0	0	0	0	0	0	0	0	0	0	0	0	0
CL0093	Mucoromycota	Glomeromycetes	Glomerales	Glomeraceae	Glomus	Glomus irregulare	99.5	98.5	JF820478	Arbuscular Mycorrhizal	0	0	0	0	0	0	0	0	0	2	0	0	0	0	0	0	0	0	0	0	0	0	0	0	0	0	0	1	0	0	0	0	0	0	0	0	0	0	0
CL0096	Mucoromycota	Glomeromycetes	Glomerales	Claroideoglomeraceae	Claroideoglomus	Claroideoglomus lamellosum	100	100	LT963496	Arbuscular Mycorrhizal	0	0	0	0	0	0	0	0	0	0	0	0	0	0	0	0	0	0	0	0	0	0	0	0	0	0	0	0	0	0	0	0	0	0	0	0	0	0	0
CL0099	Ascomycota	Sordariomycetes	Hypocreales	Cordycipitaceae	Parengyodontium	Parengyodontium album	99.4	100	MH084762	Saprotroph	0	0	0	0	0	0	0	0	0	0	0	0	0	0	4	1	0	0	0	0	0	0	0	0	1	0	0	0	0	0	0	0	0	0	0	0	0	0	0
CL0100	Mucoromycota	Glomeromycetes	Glomerales	Glomeraceae	Unidentified	Glomeraceae sp.	99.5	100	MG671428	Arbuscular Mycorrhizal	0	0	0	0	0	0	0	0	0	0	0	0	0	0	0	0	0	0	0	0	0	0	0	0	0	0	0	0	0	0	0	0	0	0	0	0	0	0	0
CL0102	Mucoromycota	Glomeromycetes	Glomerales	Glomeraceae	Rhizophagus	Rhizophagus intraradices	99.5	100	MG670894	Arbuscular Mycorrhizal	0	0	0	0	0	0	0	0	0	0	0	0	0	0	0	0	0	0	0	0	0	0	0	0	0	0	0	0	0	0	0	0	0	0	0	0	0	0	0
CL0108	Ascomycota	Eurotiomycetes	Eurotiales	Aspergillaceae	Aspergillus	Aspergillus pseudoglaucus	100	100	MF044049	Saprotroph	378	0	0	0	0	0	0	0	0	0	0	0	0	0	0	0	0	0	0	0	0	0	0	0	0	0	0	0	0	0	0	0	0	0	0	0	0	3	0
CL0109	Mucoromycota	Glomeromycetes	Glomerales	Claroideoglomeraceae	Claroideoglomus	Claroideoglomus sp.	95.9	100	MG008509	Arbuscular Mycorrhizal	0	0	0	0	0	0	0	0	0	0	0	0	0	0	0	0	0	0	0	0	0	0	0	0	0	0	0	0	1	0	0	0	0	0	0	0	0	0	0
CL0111	Mucoromycota	Glomeromycetes	Glomerales	Glomeraceae	Dominikia	Dominikia sp.	100	100	KM056665	Arbuscular Mycorrhizal	0	0	0	0	0	0	0	0	0	0	0	0	0	0	0	0	0	0	0	0	0	0	0	0	0	0	0	0	0	0	0	0	0	0	0	0	0	0	0
CL0115	Ascomycota	Dothideomycetes	Capnodiales	Mycosphaerellaceae	Mycocentrospora	Mycocentrospora sp.	93.7	100	KY591765	Plant Pathogen	0	0	0	0	0	0	0	0	0	0	0	0	0	0	0	0	0	0	0	0	0	0	0	0	0	0	0	0	0	0	0	0	0	0	0	0	0	0	0
CL0116	Basidiomycota	Agaricomycetes	Geastrales	Geastraceae	Geastrum	Geastrum fimbriatum	100	100	KF988370	Saprotroph	0	0	0	0	0	0	0	0	0	0	0	325	0	0	0	0	0	0	0	0	0	0	0	0	0	0	0	0	0	0	0	0	0	0	0	0	0	0	0
CL0122	Basidiomycota	Agaricomycetes	Thelephorales	Thelephoraceae	Tomentella	Tomentella lateritia	90.7	98.2	KP783474	Ectomycorrhizal	0	2	0	77	0	20	4	0	0	9	0	0	0	0	0	0	0	0	0	0	0	0	0	0	0	0	0	0	0	14	0	0	0	2	0	0	0	0	0
CL0123	Basidiomycota	Agaricomycetes	Polyporales	Polyporaceae	Polyporus	Polyporus squamosus	100	100	KX869899	Saprotroph	0	0	0	2	0	0	0	0	0	0	0	0	0	0	0	0	0	0	0	0	0	0	0	7	0	0	0	0	0	0	0	0	0	0	0	0	0	0	0
CL0124	Mucoromycota	Glomeromycetes	Glomerales	Glomeraceae	Unidentified	Glomeraceae sp.	100	100	MG670867	Arbuscular Mycorrhizal	0	0	0	0	0	0	0	0	0	0	0	0	0	0	0	0	0	0	0	0	0	0	0	0	0	0	0	0	2	0	0	0	0	0	0	0	0	0	0
CL0125	Ascomycota	Dothideomycetes	Pleosporales	Leptosphaeriaceae	Leptosphaeria	Leptosphaeria sp.	96.7	99.3	KT270175	Plant Pathogen	0	0	0	0	0	0	0	0	0	0	0	0	0	0	0	0	0	0	0	0	0	0	0	0	0	0	0	0	0	0	0	0	0	0	0	0	0	0	0
CL0126	Mucoromycota	Glomeromycetes	Glomerales	Glomeraceae	Glomus	Glomus sp.	97.9	100	AJ518843	Arbuscular Mycorrhizal	0	0	0	0	0	0	0	0	0	0	0	0	0	0	0	0	0	0	0	0	0	0	0	0	0	0	0	0	0	0	0	0	0	0	0	0	0	0	0
CL0127	Basidiomycota	Agaricomycetes	Agaricales	Clavariaceae	Clavaria	Clavaria falcata	99.6	100	KC759444	Saprotroph	0	3	110	24	0	0	1	6	2	0	4	0	1	0	0	0	0	0	0	0	0	0	0	0	3	0	0	0	0	0	0	0	1	5	0	0	0	2	0
CL0128	Mucoromycota	Mortierellomycotina incertae sedis	Mortierellales	Mortierellaceae	Mortierella	Mortierella alpina	100	100	MF939663	Saprotroph	0	2	0	0	0	5	0	226	0	1	0	0	0	0	0	0	0	0	0	0	0	0	0	0	0	0	0	0	1	0	0	0	0	1	0	0	0	0	1
CL0130	Mucoromycota	Glomeromycetes	Glomerales	Glomeraceae	Glomus	Glomus sp.	100	100	AJ871926	Arbuscular Mycorrhizal	0	0	0	0	0	0	0	0	0	0	0	0	0	0	0	0	0	0	0	0	0	0	0	0	0	0	0	0	0	0	0	0	0	0	0	0	0	0	0
CL0133	Mucoromycota	Glomeromycetes	Glomerales	Glomeraceae	Glomus	Glomus irregulare	99.5	100	JF820488	Arbuscular Mycorrhizal	0	0	0	0	0	0	0	0	0	0	0	0	0	0	0	0	0	0	0	0	0	0	0	0	0	0	0	0	0	0	0	0	0	0	0	0	0	0	0
CL0135	Ascomycota	Ascomycota incertae sedis	Helotiales	Helotiales incertae sedis	Tetracladium	Tetracladium sp.	98.6	100	JX029126	Saprotroph	0	0	0	0	0	6	86	0	0	65	0	0	0	0	0	0	0	0	0	0	0	0	0	0	0	0	0	0	0	2	0	0	12	3	0	0	0	0	1
CL0136	Mucoromycota	Glomeromycetes	Glomerales	Claroideoglomeraceae	Claroideoglomus	Claroideoglomus sp.	96.3	100	MG008537	Arbuscular Mycorrhizal	0	0	0	10	0	144	9	0	0	0	0	0	0	0	0	0	0	0	0	0	0	0	10	0	0	0	0	1	0	0	0	0	0	1	0	0	0	0	0
CL0137	Mucoromycota	Mortierellomycotina incertae sedis	Mortierellales	Mortierellaceae	Mortierella	Mortierella gamsii	100	100	MG052959	Saprotroph	0	0	0	0	0	0	0	0	0	0	0	0	0	0	0	0	0	0	0	0	0	0	0	0	1	0	0	0	6	0	0	0	0	0	0	0	0	0	0
CL0141	Mucoromycota	Glomeromycetes	Glomerales	Glomeraceae	Unidentified	Glomeraceae sp.	94.6	97.9	MG671499	Arbuscular Mycorrhizal	0	0	0	0	0	0	0	0	0	0	0	0	0	0	0	0	0	0	0	0	0	0	0	0	0	0	0	0	0	0	0	0	0	0	0	0	0	0	0
CL0142	Ascomycota	Dothideomycetes	Pleosporales	Phaeosphaeriaceae	Phaeosphaeria	Phaeosphaeria silenes-acaulis	100	100	AF439501	Saprotroph	0	0	0	0	229	0	0	0	0	0	0	0	0	0	0	0	0	0	0	0	0	0	0	0	0	0	0	0	0	0	0	0	0	0	0	0	0	0	0
CL0144	Ascomycota	Ascomycota incertae sedis	Pleosporales	Dictyosporiaceae	Kamatia	Kamatia indica	100	100	DQ018097	Saprotroph	0	0	0	0	1	0	0	0	0	0	0	0	0	0	0	0	0	0	0	0	0	0	0	0	0	0	0	0	0	0	0	0	0	0	0	0	0	0	0
CL0145	Mucoromycota	Glomeromycetes	Glomerales	Claroideoglomeraceae	Claroideoglomus	Claroideoglomus sp.	94.9	100	MG008556	Arbuscular Mycorrhizal	0	0	0	2	0	3	117	66	0	0	0	0	0	0	0	0	0	0	0	0	0	0	2	0	1	0	0	0	0	0	0	0	0	1	1	0	0	0	0
CL0148	Mucoromycota	Glomeromycetes	Glomerales	Glomeraceae	Unidentified	Glomeraceae sp.	99.5	98.9	MG670953	Arbuscular Mycorrhizal	0	0	0	0	0	0	0	0	0	0	0	0	0	0	0	0	0	0	0	0	0	0	0	0	0	0	0	0	0	0	0	0	0	0	0	0	0	0	0
CL0150	Mucoromycota	Glomeromycetes	Glomerales	Glomeraceae	Rhizophagus	Rhizophagus intraradices	98.5	100	KF836972	Arbuscular Mycorrhizal	0	0	0	0	0	0	0	0	0	0	0	0	0	0	0	0	0	0	0	0	0	0	0	0	0	0	0	0	0	0	0	0	0	0	0	0	0	0	0
CL0152	Mucoromycota	Glomeromycetes	Glomerales	Glomeraceae	Rhizophagus	Rhizophagus irregularis	99.5	99.5	JN417530	Arbuscular Mycorrhizal	0	0	0	0	0	0	0	0	0	0	0	0	0	0	0	0	0	0	0	0	0	0	0	0	0	0	0	0	0	0	0	0	0	0	0	0	0	0	0
CL0153	Ascomycota	Ascomycota incertae sedis	Helotiales	Discinellaceae	Lemonniera	Lemonniera sp.	97.9	96.6	KX096679	Saprotroph	0	0	0	0	0	0	0	0	0	0	0	0	0	0	0	0	0	0	0	0	0	0	0	0	0	0	0	0	0	0	0	0	0	0	0	0	0	0	0
CL0155	Mucoromycota	Glomeromycetes	Glomerales	Glomeraceae	Glomus	Glomus hoi	97.7	100	JN847441	Arbuscular Mycorrhizal	0	0	0	0	0	0	0	0	0	0	0	0	0	0	0	0	0	0	0	0	0	0	0	0	0	0	0	0	0	0	0	0	0	0	0	0	0	0	0
CL0157	Ascomycota	Dothideomycetes	Pleosporales	Cucurbitariaceae	Pyrenochaeta	Pyrenochaeta sp.	100	100	MH063786	Saprotroph	0	0	1	11	0	0	158	0	0	0	0	0	0	0	0	0	0	0	0	0	0	0	0	0	0	0	0	0	1	0	3	0	1	0	0	0	0	0	0
CL0161	Ascomycota	Sordariomycetes	Sordariales	Chaetomiaceae	Humicola	Humicola sp.	100	100	MG686508	Saprotroph	0	0	0	0	0	0	0	0	0	0	0	94	0	0	75	0	0	0	0	0	0	0	0	0	0	0	0	0	0	0	0	0	0	0	0	0	0	0	0
CL0162	Ascomycota	Pezizomycetes	Pezizales	Morchellaceae	Verpa	Verpa sp.	97.9	100	KP670941	Saprotroph	0	0	0	0	0	0	0	0	0	0	0	0	0	0	0	0	0	0	0	0	0	0	0	0	0	0	0	0	0	0	0	0	0	0	0	0	0	0	0
CL0163	Mucoromycota	Glomeromycetes	Glomerales	Glomeraceae	Unidentified	Glomeraceae sp.	99	100	MG670846	Arbuscular Mycorrhizal	0	0	0	0	0	0	0	0	0	0	0	0	0	1	0	0	0	0	0	0	0	0	0	0	0	0	0	0	0	0	0	0	0	0	0	0	0	0	0
CL0164	Mucoromycota	Glomeromycetes	Glomerales	Glomeraceae	Glomus	Glomus sp.	98.4	100	KF836941	Arbuscular Mycorrhizal	0	0	0	0	0	0	0	0	0	0	0	0	0	0	0	0	0	0	0	0	0	0	0	0	0	0	0	0	0	0	0	0	0	0	0	0	0	0	0
CL0166	Ascomycota	Eurotiomycetes	Chaetothyriales	Herpotrichiellaceae	Capronia	Capronia sp.	99.4	100	JQ354915	Endophyte	0	0	0	0	0	8	41	0	0	0	0	0	0	0	0	0	0	0	0	0	0	0	0	0	0	0	0	0	0	0	0	0	0	0	0	0	0	0	0
CL0171	Ascomycota	Eurotiomycetes	Eurotiales	Aspergillaceae	Aspergillus	Aspergillus fumigatus	100	100	MF276893	Saprotroph	0	3	0	133	0	0	0	0	0	0	0	0	0	0	15	0	0	0	0	0	0	0	0	0	0	0	0	0	0	0	0	0	0	0	0	0	0	0	0
CL0173	Mucoromycota	Glomeromycetes	Glomerales	Glomeraceae	Glomus	Glomus intraradices	96	97.1	AJ416416	Arbuscular Mycorrhizal	0	0	0	0	0	0	0	0	0	0	0	0	0	0	0	0	0	0	0	0	0	0	0	0	0	0	0	0	0	0	0	0	0	0	0	0	0	0	0
CL0176	Mucoromycota	Glomeromycetes	Glomerales	Glomeraceae	Unidentified	Glomeraceae sp.	98.9	100	MG670823	Arbuscular Mycorrhizal	0	0	0	0	0	0	0	0	0	0	0	0	0	0	0	0	0	0	0	0	0	0	0	0	0	0	0	0	0	0	0	0	0	0	0	0	0	0	0
CL0180	Mucoromycota	Glomeromycetes	Glomerales	Glomeraceae	Glomus	Glomus sp.	98.6	98.1	FM865595	Arbuscular Mycorrhizal	0	0	0	0	0	0	0	0	0	0	0	0	0	0	0	0	0	0	0	0	0	0	0	0	0	0	0	0	0	0	0	0	0	0	0	0	0	0	0
CL0181	Ascomycota	Dothideomycetes	Pleosporales	Leptosphaeriaceae	Leptosphaeria	Leptosphaeria sp.	99.3	98.7	KT268775	Plant Pathogen	0	0	0	0	0	0	0	0	0	0	0	0	0	0	0	0	0	0	0	0	0	0	0	0	0	0	0	0	1	0	0	0	0	0	0	0	0	0	0
CL0184	Mucoromycota	Glomeromycetes	Glomerales	Glomeraceae	Glomus	Glomus irregulare	100	100	JF820409	Arbuscular Mycorrhizal	0	0	0	0	0	0	0	0	0	0	0	0	0	0	0	0	0	0	0	0	0	0	0	0	0	0	0	0	0	0	0	0	0	0	0	0	0	0	0
CL0186	Mucoromycota	Glomeromycetes	Glomerales	Glomeraceae	Rhizophagus	Rhizophagus irregularis	97.2	100	KF914399	Arbuscular Mycorrhizal	0	0	0	0	0	0	0	0	0	0	0	0	0	0	0	0	0	0	0	0	0	0	0	0	0	0	0	0	0	0	0	0	0	0	0	0	0	0	0
CL0190	Mucoromycota	Glomeromycetes	Diversisporales	Gigasporaceae	Scutellospora	Scutellospora sp.	93.9	99.1	MG671473	Arbuscular Mycorrhizal	0	0	0	0	0	49	0	0	0	0	0	0	0	0	0	0	0	0	0	0	0	0	0	0	0	0	3	0	0	0	0	0	0	3	0	0	0	0	0
CL0191	Mucoromycota	Glomeromycetes	Glomerales	Glomeraceae	Glomus	Glomus hoi	98.2	100	JN847441	Arbuscular Mycorrhizal	0	0	0	0	0	0	0	0	0	0	0	0	0	0	0	0	0	0	0	0	0	0	0	0	0	0	0	0	0	0	0	0	0	0	0	0	0	0	0
CL0194	Mucoromycota	Glomeromycetes	Glomerales	Glomeraceae	Unidentified	Glomeraceae sp.	100	100	MG671549	Arbuscular Mycorrhizal	0	0	0	0	0	0	0	0	0	0	0	0	0	0	0	0	0	0	0	0	0	0	0	0	0	0	0	0	0	0	0	0	0	0	0	0	0	0	0
CL0195	Ascomycota	Leotiomycetes	Rhytismatales	Rhytismataceae	Colpoma	Colpoma quercinum	100	100	KX815490	Plant Pathogen	0	0	0	0	0	0	0	0	0	0	101	0	0	0	0	0	0	0	0	0	0	0	0	0	0	0	0	0	0	0	0	0	0	0	0	0	0	0	0
CL0196	Basidiomycota	Agaricomycetes	Agaricales	Psathyrellaceae	Psathyrella	Psathyrella candolleana	100	100	KX022943	Saprotroph	0	0	0	0	0	1	109	0	0	0	0	0	0	0	0	0	0	0	0	0	0	0	0	0	0	0	0	0	0	0	0	0	0	0	0	0	0	0	1
CL0199	Basidiomycota	Agaricomycetes	Agaricales	Psathyrellaceae	Coprinellus	Coprinellus disseminatus	100	100	FN386275	Saprotroph	0	0	0	0	0	109	0	0	0	0	0	0	0	0	0	0	0	0	0	0	0	0	0	0	0	0	0	0	0	0	0	0	0	0	0	0	0	0	0
CL0201	Ascomycota	Pezizomycetes	Pezizales	Morchellaceae	Morchella	Morchella importuna	100	100	MF170632	Saprotroph	0	0	0	0	5	0	0	0	0	0	0	65	0	0	21	0	0	0	0	0	0	0	0	0	0	0	0	0	0	0	0	0	0	0	0	0	0	0	0
CL0205	Basidiomycota	Agaricomycetes	Russulales	Russulaceae	Lactarius	Lactarius pubescens	100	100	KU605776	Ectomycorrhizal	96	0	0	1	0	0	0	0	0	0	0	0	0	0	0	0	0	0	0	0	0	0	0	0	0	0	0	0	0	0	0	0	0	0	0	0	0	0	0
CL0208	Ascomycota	Geoglossomycetes	Geoglossales	Geoglossaceae	Geoglossum	Geoglossum vleugelianum	91.9	98.2	KP144103	Saprotroph	0	1	0	0	0	0	0	0	0	0	0	0	0	0	0	0	0	0	0	0	0	0	0	0	0	0	0	0	0	0	0	0	1	0	0	0	0	0	0
CL0210	Mucoromycota	Glomeromycetes	Glomerales	Glomeraceae	Unidentified	Glomeraceae sp.	96.8	98.9	MG670956	Arbuscular Mycorrhizal	0	0	0	0	0	0	0	0	0	0	0	0	0	0	0	0	0	0	0	0	0	0	0	0	0	0	0	0	0	0	0	0	0	0	0	0	0	0	0
CL0212	Ascomycota	Saccharomycetes	Saccharomycetales	Debaryomycetaceae	Peterozyma	Peterozyma toletana	100	100	HG329746	Saprotroph	0	0	0	0	0	0	73	0	0	0	0	0	0	0	21	0	0	0	0	0	0	0	0	0	0	0	0	0	0	0	0	1	0	0	0	0	0	0	0
CL0214	Ascomycota	Leotiomycetes	Leotiomycetes incertae sedis	Pseudeurotiaceae	Scytalidium	Scytalidium circinatum	100	100	MH063792	Saprotroph	0	0	0	1	0	0	0	0	1	0	0	0	0	0	0	0	0	0	0	0	0	0	0	0	0	0	0	0	0	0	0	0	0	46	0	0	0	0	0
CL0217	Ascomycota	Sordariomycetes	Hypocreales	Nectriaceae	Fusarium	Fusarium sp.	100	100	MH197099	Plant Pathogen	0	0	0	0	42	0	0	21	0	0	0	11	0	0	1	0	0	0	0	0	0	0	1	0	0	0	0	0	0	0	0	0	0	0	0	0	0	0	0
CL0218	Ascomycota	Sordariomycetes	Hypocreales	Nectriaceae	Fusarium	Fusarium sp.	100	100	MH197095	Plant Pathogen	0	0	0	0	0	0	0	0	0	62	0	0	0	0	0	0	0	0	0	0	0	0	0	0	0	0	0	1	0	1	0	0	0	6	0	0	0	0	1
CL0222	Ascomycota	Dothideomycetes	Pleosporales	Pleosporaceae	Alternaria	Alternaria japonica	100	100	MF462310	Plant Pathogen	0	30	0	0	0	7	0	0	0	0	0	0	0	0	0	0	0	0	0	0	0	0	1	0	0	0	0	1	0	0	0	0	0	0	0	0	0	0	0
CL0227	Ascomycota	Ascomycota incertae sedis	Helotiales	Helotiales incertae sedis	Tetracladium	Tetracladium sp.	100	100	KX343164	Saprotroph	0	0	0	0	0	0	0	0	0	0	0	0	0	0	0	0	0	0	0	0	0	0	0	0	0	0	0	0	0	0	0	0	0	0	0	0	0	0	0
CL0229	Mucoromycota	Glomeromycetes	Glomerales	Glomeraceae	Glomus	Glomus sp.	98.9	100	KF836941	Arbuscular Mycorrhizal	0	0	0	0	0	0	0	0	0	0	0	0	0	0	0	0	0	0	0	0	0	0	0	0	0	0	0	0	0	0	0	0	0	0	0	0	0	0	0
CL0230	Basidiomycota	Agaricomycetes	Russulales	Russulaceae	Russula	Russula exalbicans	100	100	KX610710	Ectomycorrhizal	0	0	0	71	0	0	0	0	0	0	0	0	0	0	0	1	0	0	0	0	0	0	0	0	0	0	1	0	0	0	0	0	0	0	0	0	0	0	0
CL0231	Mucoromycota	Glomeromycetes	Glomerales	Glomeraceae	Glomus	Glomus sp.	95.8	100	MG671319	Arbuscular Mycorrhizal	0	0	0	0	0	0	0	0	0	0	0	0	0	0	0	0	0	0	0	0	0	0	0	0	0	0	0	0	0	0	0	0	0	0	0	0	0	0	0
CL0235	Mucoromycota	Glomeromycetes	Glomerales	Claroideoglomeraceae	Claroideoglomus	Claroideoglomus etunicatum	96.8	100	LC129873	Arbuscular Mycorrhizal	0	0	0	0	0	0	0	0	0	0	0	0	0	0	0	0	0	0	0	0	0	0	0	0	0	0	0	0	0	0	0	0	0	0	0	0	0	0	0
CL0236	Mucoromycota	Glomeromycetes	Glomerales	Glomeraceae	Glomus	Glomus irregulare	99	97	JF820478	Arbuscular Mycorrhizal	0	0	0	0	0	0	0	0	0	0	0	0	0	0	0	0	0	0	0	0	0	0	0	0	0	0	0	0	0	0	0	0	0	0	0	0	0	0	0
CL0242	Ascomycota	Sordariomycetes	Sordariales	Sordariaceae	Sordaria	Sordaria macrospora	100	100	XR002990129	Saprotroph	0	23	0	0	0	6	0	0	0	0	0	0	0	0	0	0	0	0	0	0	0	0	0	0	0	0	0	0	0	0	0	0	0	0	0	0	0	0	0
CL0246	Ascomycota	Eurotiomycetes	Chaetothyriales	Herpotrichiellaceae	Rhinocladiella	Rhinocladiella sp.	92	97	JX839531	Saprotroph	0	0	0	51	0	0	0	0	0	0	0	0	0	0	0	0	0	0	0	0	0	0	0	0	0	0	0	0	6	0	0	0	0	0	0	0	0	0	0
CL0248	Mucoromycota	Glomeromycetes	Glomerales	Glomeraceae	Glomus	Glomus sp.	98.9	100	KF836925	Arbuscular Mycorrhizal	0	0	0	0	0	0	0	0	0	0	0	0	0	0	0	0	0	0	0	0	0	0	0	0	0	0	0	0	0	0	0	0	0	0	0	0	0	0	0
CL0249	Chytridiomycota	Chytridiomycetes	Rhizophydiales	Rhizophydiaceae	Rhizophydium	Rhizophagus sp.	98.6	100	DQ485626	Plant Pathogen	0	0	0	0	0	0	0	0	0	0	0	0	0	0	67	0	0	0	0	0	0	0	2	0	0	0	0	0	0	0	0	0	0	0	0	0	0	0	0
CL0250	Mucoromycota	Glomeromycetes	Glomerales	Glomeraceae	Unidentified	Glomeraceae sp.	98.9	100	MG670847	Arbuscular Mycorrhizal	0	0	0	0	0	0	0	0	0	0	0	0	0	0	0	0	0	0	0	0	0	0	0	0	0	0	0	0	0	0	0	0	0	0	0	0	0	0	0
CL0253	Basidiomycota	Agaricomycetes	Agaricales	Psathyrellaceae	Coprinellus	Coprinellus micaceus	100	100	MH071724	Saprotroph	0	0	0	0	0	4	0	0	0	0	0	0	0	0	0	0	0	0	0	0	0	0	0	0	0	0	0	0	0	0	0	0	0	0	0	0	0	0	0
CL0255	Chytridiomycota	Chytridiomycetes	Rhizophydiales	Rhizophydiaceae	Rhizophydium	Rhizophagus sp.	94.4	100	DQ485626	Plant Pathogen	0	39	0	0	0	1	0	0	0	0	0	0	0	0	0	23	0	0	0	0	0	0	0	0	0	0	0	0	0	0	0	0	1	0	0	0	0	0	0
CL0256	Mucoromycota	Mortierellomycotina incertae sedis	Mortierellales	Mortierellaceae	Mortierella	Mycoarthris sp.	100	100	MG845134	Saprotroph	0	0	0	0	18	0	0	0	0	0	0	17	0	0	0	0	0	0	0	0	0	0	0	0	0	0	0	0	0	0	0	0	0	0	0	0	0	0	0
CL0257	Mucoromycota	Glomeromycetes	Glomerales	Glomeraceae	Rhizophagus	Rhizophagus irregularis	97.5	100	MG670876	Arbuscular Mycorrhizal	0	0	0	0	0	0	0	0	0	0	0	0	0	0	0	0	0	0	0	0	0	0	0	0	0	0	0	0	0	0	0	0	0	0	0	0	0	0	0
CL0259	Mucoromycota	Glomeromycetes	Glomerales	Glomeraceae	Glomus	Glomus intraradices	96	97.1	AJ416416	Arbuscular Mycorrhizal	0	0	0	0	0	0	0	0	0	0	0	0	0	0	0	0	0	0	0	0	0	0	0	0	0	0	0	0	0	0	0	0	0	0	0	0	0	0	0
CL0260	Basidiomycota	Agaricomycetes	Agaricales	Inocybaceae	Inocybe	Inocybe sp.	94.3	79.9	AM882968	Ectomycorrhizal	0	0	0	47	0	0	0	0	0	0	0	0	0	0	0	0	0	0	0	0	0	0	0	0	0	0	0	6	0	0	0	0	0	0	0	0	0	0	0
CL0261	Mucoromycota	Mortierellomycotina incertae sedis	Mortierellales	Mortierellaceae	Mortierella	Mortierella humilis	100	100	MG052956	Saprotroph	0	0	0	0	1	0	0	0	0	0	0	0	0	0	2	0	0	0	0	0	0	0	0	0	0	0	0	0	0	0	0	0	0	0	0	0	0	0	0
CL0268	Ascomycota	Leotiomycetes	Rhytismatales	Rhytismataceae	Lophodermium	Lophodermium actinothyrium	98.7	100	AY100663	Plant Pathogen	60	0	0	0	0	0	0	0	0	0	0	0	0	0	0	0	0	0	0	0	0	0	0	0	0	0	0	0	0	0	0	0	0	0	0	0	0	0	0
CL0271	Ascomycota	Geoglossomycetes	Geoglossales	Geoglossaceae	Geoglossum	Geoglossum inflatum	91.3	98.2	KP144102	Saprotroph	0	0	0	0	0	0	0	0	0	1	0	0	0	0	0	0	0	0	0	0	0	0	0	0	0	0	0	0	0	0	0	0	0	0	0	0	0	0	0
CL0272	Mucoromycota	Mortierellomycotina incertae sedis	Mortierellales	Mortierellaceae	Mortierella	Mycoarthris sp.	100	100	KU612377	Saprotroph	0	1	0	0	0	2	0	0	0	1	0	0	0	0	0	0	0	0	0	0	0	0	0	0	0	0	0	0	0	0	0	0	0	0	0	0	0	1	1
CL0274	Mucoromycota	Glomeromycetes	Glomerales	Glomeraceae	Glomus	Glomus sp.	98.6	100	FM865595	Arbuscular Mycorrhizal	0	0	0	0	0	0	0	0	0	0	0	0	0	0	0	0	0	0	0	0	0	0	0	0	0	0	0	0	0	0	0	0	0	0	0	0	0	0	0
CL0276	Ascomycota	Dothideomycetes	Capnodiales	Mycosphaerellaceae	Ramularia	Ramularia cynarae	100	100	KX287397	Plant Pathogen	0	0	0	0	0	0	0	0	0	0	0	0	0	0	0	0	0	0	0	0	0	0	0	0	0	0	0	0	0	0	0	0	0	0	0	0	0	0	0
CL0277	Basidiomycota	Agaricomycetes	Agaricales	Psathyrellaceae	Psathyrella	Psathyrella clivensis	99	100	DQ389683	Saprotroph	0	0	0	0	0	0	0	0	0	0	0	0	0	0	0	0	0	0	0	0	0	0	0	0	0	0	0	0	0	0	0	0	0	0	0	0	0	0	0
CL0279	Mucoromycota	Glomeromycetes	Glomerales	Glomeraceae	Dominikia	Dominikia sp.	97.9	100	KM056664	Arbuscular Mycorrhizal	0	0	0	0	0	0	0	0	0	0	0	0	0	0	0	0	0	0	0	0	0	0	0	0	0	0	0	0	0	0	0	0	0	0	0	0	0	0	0
CL0281	Basidiomycota	Tremellomycetes	Cystofilobasidiales	Mrakiaceae	Itersonilia	Itersonilia pastinacae	99.6	100	MG198760	Plant Pathogen	0	0	0	0	0	0	0	0	0	0	53	0	0	0	0	0	0	0	0	0	0	0	0	0	0	0	0	0	0	0	0	0	0	0	0	0	0	0	0
CL0283	Mucoromycota	Glomeromycetes	Glomerales	Glomeraceae	Glomus	Glomus sp.	98.4	100	KF836941	Arbuscular Mycorrhizal	0	0	0	0	0	0	0	0	0	0	0	0	0	0	0	0	0	0	0	0	0	0	0	0	0	0	0	0	0	0	0	0	0	0	0	0	0	0	0
CL0285	Mucoromycota	Mortierellomycotina incertae sedis	Mortierellales	Mortierellaceae	Mortierella	Mortierella camargensis	100	100	MF001324	Saprotroph	0	0	1	0	21	0	6	0	0	0	0	12	0	0	1	0	0	0	0	0	0	0	0	0	0	0	0	0	0	0	0	0	0	0	0	0	0	0	0
CL0286	Ascomycota	Ascomycota incertae sedis	Hypocreales	Niessliaceae	Monocillium	Monocillium sp.	96.1	100	MG827030	Saprotroph	0	0	0	0	0	0	47	0	0	0	0	0	0	0	0	0	0	0	0	0	0	0	0	0	0	0	0	0	0	0	0	0	0	0	0	0	0	0	0
CL0287	Ascomycota	Leotiomycetes	Helotiales	Helotiaceae	Hymenoscyphus	Hymenoscyphus sp.	89.9	90.8	AF081438	Endophyte	0	0	0	0	0	0	0	0	0	0	0	0	0	0	0	0	0	0	0	0	0	0	0	0	0	0	0	0	0	0	0	0	0	0	0	0	0	0	0
CL0288	Mucoromycota	Glomeromycetes	Glomerales	Glomeraceae	Rhizophagus	Rhizophagus irregularis	96.3	100	KF914399	Arbuscular Mycorrhizal	0	0	0	0	0	0	0	0	0	0	0	0	0	0	0	0	0	0	0	0	0	0	0	0	0	0	0	0	0	0	0	0	0	0	0	0	0	0	0
CL0289	Basidiomycota	Agaricomycetes	Geastrales	Geastraceae	Geastrum	Geastrum striatum	100	100	KF988443	Saprotroph	0	0	0	0	0	0	0	0	0	0	0	0	0	0	0	0	0	0	0	0	0	0	0	0	0	0	0	0	0	0	0	0	0	0	0	0	0	0	0
CL0290	Mucoromycota	Glomeromycetes	Glomerales	Glomeraceae	Rhizophagus	Rhizophagus sp.	97	100	MG671489	Arbuscular Mycorrhizal	0	0	0	0	0	0	0	0	0	0	0	0	0	0	0	0	0	0	0	0	0	0	0	0	0	0	0	0	0	0	0	0	0	0	0	0	0	0	0
CL0291	Mucoromycota	Glomeromycetes	Glomerales	Glomeraceae	Glomus	Glomus sp.	98.9	99.5	MG671354	Arbuscular Mycorrhizal	0	0	0	0	0	0	0	0	0	0	0	0	0	0	0	0	0	0	0	0	0	0	0	0	0	0	0	0	0	0	0	0	0	0	0	0	0	0	0
CL0295	Ascomycota	Dothideomycetes	Pleosporales	Sporormiaceae	Preussia	Preussia lignicola	100	100	MG550980	Saprotroph	0	0	0	0	0	0	0	0	0	0	0	0	0	0	0	0	0	0	0	0	0	0	0	0	0	0	0	0	1	0	0	0	0	9	0	0	0	0	1
CL0297	Mucoromycota	Glomeromycetes	Glomerales	Glomeraceae	Glomus	Glomus irregulare	98.1	100	JF820481	Arbuscular Mycorrhizal	0	0	0	0	0	0	0	0	0	0	0	0	0	0	0	0	0	0	0	0	0	0	0	0	0	0	0	0	0	0	0	0	0	0	0	0	0	0	0
CL0299	Ascomycota	Dothideomycetes	Pleosporales	Sporormiaceae	Preussia	Preussia sp.	100	100	MG098329	Saprotroph	0	0	0	0	0	42	0	0	0	0	0	0	0	0	0	0	0	0	0	0	0	0	0	0	0	0	1	0	0	0	0	0	0	0	0	0	0	0	0
CL0304	Mucoromycota	Glomeromycetes	Glomerales	Glomeraceae	Glomus	Glomus sp.	98.9	100	MG671363	Arbuscular Mycorrhizal	0	0	0	1	0	0	0	0	0	0	0	0	0	0	0	0	0	0	0	0	0	0	0	0	0	0	0	0	0	0	0	0	0	0	0	0	0	0	0
CL0308	Mucoromycota	Glomeromycetes	Glomerales	Glomeraceae	Dominikia	Dominikia sp.	98.4	100	KM056664	Arbuscular Mycorrhizal	0	0	0	0	0	0	0	0	0	0	0	0	0	0	0	0	0	0	0	0	0	0	0	0	0	0	0	0	0	0	0	0	0	0	0	0	0	0	0
CL0310	Ascomycota	Dothideomycetes	Pleosporales	Pleosporaceae	Alternaria	Alternaria chlamydosporigena	100	100	MF599196	Plant Pathogen	0	0	0	0	0	0	0	0	0	0	0	0	0	0	0	0	0	0	0	0	0	0	0	0	0	0	0	0	0	0	0	0	0	0	0	0	0	0	0
CL0311	Ascomycota	Eurotiomycetes	Eurotiales	Trichocomaceae	Talaromyces	Talaromyces pinophilus	100	100	KY965441	Saprotroph	0	0	0	0	0	0	0	0	0	0	0	0	0	0	0	0	0	0	0	0	0	0	0	0	0	0	0	0	0	0	0	0	1	0	0	0	0	0	0
CL0313	Ascomycota	Eurotiomycetes	Chaetothyriales	Herpotrichiellaceae	Rhinocladiella	Rhinocladiella sp.	94.4	97.6	JX839531	Saprotroph	0	0	0	0	0	0	35	0	0	0	0	0	0	0	0	0	0	0	0	0	0	0	0	0	0	0	0	0	0	1	0	0	0	0	0	0	0	0	0
CL0314	Mucoromycota	Glomeromycetes	Diversisporales	Diversisporaceae	Unidentified	Diversisporaceae sp.	97.4	100	MG671076	Arbuscular Mycorrhizal	0	0	0	0	0	0	0	0	0	0	0	0	0	0	0	0	0	0	0	0	0	0	0	0	0	0	0	0	0	0	0	0	0	0	0	0	0	0	0
CL0316	Ascomycota	Dothideomycetes	Pleosporales	Phaeosphaeriaceae	Phaeosphaeria	Phaeosphaeria sp.	99.3	100	LC171698	Saprotroph	34	0	0	0	0	0	0	0	0	0	0	0	0	0	0	0	0	0	0	0	0	0	0	0	0	0	0	0	0	0	0	0	0	0	0	0	0	0	0
CL0319	Mucoromycota	Glomeromycetes	Glomerales	Glomeraceae	Unidentified	Glomeraceae sp.	99.5	100	MG670830	Arbuscular Mycorrhizal	0	0	0	0	0	0	0	0	0	0	0	0	0	0	0	0	0	0	0	0	0	0	0	0	0	0	0	0	0	0	0	0	0	0	0	0	0	0	0
CL0324	Mucoromycota	Glomeromycetes	Glomerales	Glomeraceae	Unidentified	Glomeraceae sp.	97.4	100	MG671356	Arbuscular Mycorrhizal	0	0	0	0	0	0	0	0	0	0	0	0	0	0	0	0	0	0	0	0	0	0	0	0	0	0	0	0	0	0	0	0	0	0	0	0	0	0	0
CL0325	Mucoromycota	Glomeromycetes	Glomerales	Claroideoglomeraceae	Claroideoglomus	Claroideoglomus sp.	95.3	100	MG008537	Arbuscular Mycorrhizal	0	0	0	11	0	0	0	0	0	0	0	0	0	0	0	0	0	0	0	0	0	0	0	0	0	0	0	0	0	0	0	0	0	0	0	0	0	0	0
CL0327	Mucoromycota	Glomeromycetes	Glomerales	Glomeraceae	Rhizophagus	Rhizophagus irregularis	95.7	100	HF968937	Arbuscular Mycorrhizal	0	0	0	0	0	0	0	0	0	0	0	0	0	0	0	0	0	0	0	0	0	0	0	0	0	0	0	0	0	0	0	0	0	0	0	0	0	0	0
CL0334	Basidiomycota	Wallemiomycetes	Wallemiales	Wallemiales incertae sedis	Wallemia	Wallemia sebi	100	100	KT699119	Saprotroph	0	0	0	0	0	0	0	0	0	0	0	0	0	0	0	0	0	0	0	0	0	0	0	0	0	0	0	0	0	0	0	0	0	0	0	0	0	0	0
CL0335	Ascomycota	Pezizomycetes	Pezizales	Pyronemataceae	Geopora	Geopora arenicola	97	100	FM206463	Ectomycorrhizal	0	0	0	0	0	0	0	0	0	0	0	0	0	0	0	0	0	0	0	0	0	0	0	2	1	0	4	1	0	0	0	0	1	0	2	2	0	1	2
CL0337	Basidiomycota	Agaricomycetes	Boletales	Paxillaceae	Paxillus	Paxillus involutus	100	100	KP242148	Ectomycorrhizal	0	0	0	0	0	0	0	0	0	0	0	0	0	0	0	0	0	0	0	0	0	0	0	0	0	0	0	0	0	0	0	0	0	0	0	0	0	0	0
CL0339	Basidiomycota	Agaricomycetes	Agaricales	Lycoperdaceae	Vascellum	Vascellum sp.	100	100	KY706181	Saprotroph	0	0	0	3	0	0	0	21	0	0	0	0	0	0	0	0	0	0	0	0	0	0	0	0	0	0	2	0	0	0	0	0	0	0	0	0	0	0	0
CL0343	Mucoromycota	Glomeromycetes	Glomerales	Glomeraceae	Unidentified	Glomeraceae sp.	99.5	100	MG670911	Arbuscular Mycorrhizal	0	0	0	0	0	0	0	0	0	0	0	0	0	0	0	0	0	0	0	0	0	0	0	0	0	0	0	0	0	0	0	0	0	0	0	0	0	0	0
CL0344	Ascomycota	Eurotiomycetes	Chaetothyriales	Herpotrichiellaceae	Cladophialophora	Cladophialophora chaetospira	99.4	100	HQ871874	Saprotroph	0	0	0	0	0	0	0	0	0	0	0	0	0	0	29	0	0	0	0	0	0	0	0	0	0	0	0	0	0	0	0	0	0	0	0	0	0	0	0
CL0347	Mucoromycota	Glomeromycetes	Glomerales	Glomeraceae	Rhizophagus	Rhizophagus intraradices	97.5	100	MG671003	Arbuscular Mycorrhizal	0	0	0	0	0	0	0	0	0	0	0	0	0	0	0	0	0	0	0	0	0	0	0	0	0	0	0	0	0	0	0	0	0	0	0	0	0	0	0
CL0352	Ascomycota	Dothideomycetes	Capnodiales	Mycosphaerellaceae	Ramularia	Ramularia vizellae	100	100	NR_154914	Plant Pathogen	0	0	0	0	0	0	0	0	0	0	0	0	0	0	5	0	0	0	0	0	0	0	0	0	0	17	0	0	0	0	0	0	0	0	0	0	0	0	0
CL0358	Mucoromycota	Glomeromycetes	Glomerales	Glomeraceae	Unidentified	Glomeraceae sp.	96.7	98.9	MG670956	Arbuscular Mycorrhizal	0	0	0	0	0	0	0	0	0	0	0	0	0	0	0	0	0	0	0	0	0	0	0	0	0	0	0	0	0	0	0	0	0	0	0	0	0	0	0
CL0361	Ascomycota	Leotiomycetes	Leotiomycetes incertae sedis	Pseudeurotiaceae	Geomyces	Geomyces sp.	100	100	KY860030	Saprotroph	0	0	0	0	0	0	25	0	0	0	0	0	0	0	0	0	0	0	0	0	0	0	0	0	0	0	0	0	0	0	0	0	0	0	0	0	0	0	0
CL0363	Mucoromycota	Glomeromycetes	Glomerales	Glomeraceae	Glomus	Glomus sp.	94.6	100	KF836969	Arbuscular Mycorrhizal	0	0	0	0	0	0	0	0	0	0	0	0	0	0	0	0	0	0	0	0	0	0	0	0	0	0	0	0	0	0	0	0	0	0	0	0	0	0	0
CL0365	Mucoromycota	Glomeromycetes	Glomerales	Glomeraceae	Rhizophagus	Rhizophagus irregularis	94.7	100	HF968937	Arbuscular Mycorrhizal	0	0	0	0	0	0	0	0	0	0	0	0	0	0	0	0	0	0	0	0	0	0	0	0	0	0	0	0	0	0	0	0	0	0	0	0	0	0	0
CL0366	Mucoromycota	Glomeromycetes	Glomerales	Glomeraceae	Glomus	Glomus sp.	97.3	100	MG671363	Arbuscular Mycorrhizal	0	0	0	0	0	0	0	0	0	0	0	0	0	0	0	0	0	0	0	0	0	0	0	0	0	0	0	0	0	0	0	0	0	0	0	0	0	0	0
CL0367	Ascomycota	Pezizomycetes	Pezizales	Pyronemataceae	Geopora	Geopora arenicola	98.2	100	FM206463	Ectomycorrhizal	0	0	0	0	0	0	0	0	0	0	0	0	0	0	0	0	0	0	0	1	0	0	0	0	3	1	3	1	2	1	1	0	0	0	0	0	0	1	2
CL0369	Ascomycota	Eurotiomycetes	Eurotiales	Aspergillaceae	Aspergillus	Aspergillus hiratsukae	98.8	97.6	KY806121	Saprotroph	0	0	0	6	0	1	0	0	5	0	3	0	1	1	3	3	0	0	0	0	0	0	0	0	0	0	0	0	0	0	0	0	0	0	0	0	0	0	0
CL0370	Mucoromycota	Glomeromycetes	Glomerales	Glomeraceae	Unidentified	Glomeraceae sp.	97.3	100	MG671917	Arbuscular Mycorrhizal	0	0	0	0	0	0	0	0	0	0	0	0	0	0	0	0	0	0	0	0	0	0	0	0	0	0	0	0	0	0	0	0	0	0	0	0	0	0	0
CL0372	Ascomycota	Eurotiomycetes	Onygenales	Onygenaceae	Aphanoascus	Aphanoascus canadensis	100	100	AJ439435	Saprotroph	0	0	0	6	0	0	0	0	0	0	0	0	0	0	0	0	0	0	0	0	0	0	0	0	0	0	0	0	0	0	0	0	0	0	0	0	0	0	0
CL0374	Ascomycota	Sordariomycetes	Xylariales	Sporocadaceae	Discosia	Discosia artocreas	100	100	KX611669	Plant Pathogen	0	0	22	0	0	0	0	0	0	0	0	0	0	0	0	0	0	0	0	0	0	0	0	0	0	0	0	0	0	0	0	0	0	0	0	0	0	0	0
CL0378	Mucoromycota	Glomeromycetes	Glomerales	Claroideoglomeraceae	Claroideoglomus	Claroideoglomus sp.	97.7	100	MG008537	Arbuscular Mycorrhizal	0	0	0	0	0	3	0	0	0	0	0	0	0	0	0	0	0	0	0	0	0	0	0	0	0	0	0	4	0	0	0	0	0	1	0	1	0	0	0
CL0384	Mucoromycota	Glomeromycetes	Glomerales	Glomeraceae	Glomus	Glomus sp.	100	100	KF836941	Arbuscular Mycorrhizal	0	0	0	0	0	0	0	0	0	0	0	0	0	0	0	0	0	0	0	0	0	0	0	0	0	0	0	0	0	0	0	0	0	0	0	0	0	0	0
CL0386	Chytridiomycota	Chytridiomycetes	Rhizophydiales	Rhizophydiaceae	Rhizophydium	Rhizophagus sp.	94.8	99.1	DQ485626	Plant Pathogen	0	15	0	1	0	0	0	0	0	0	0	0	0	0	0	3	0	0	0	0	0	0	0	0	0	0	0	0	0	0	0	0	0	0	0	0	0	0	0
CL0387	Ascomycota	Sordariomycetes	Hypocreales	Clavicipitaceae	Paecilomyces	Paecilomyces sp.	100	100	KF428241	Saprotroph	0	0	0	0	0	0	0	0	0	0	0	0	0	0	0	0	0	0	0	0	0	0	0	0	0	0	0	0	0	0	0	0	0	0	0	0	0	0	0
CL0390	Mucoromycota	Glomeromycetes	Glomerales	Glomeraceae	Glomus	Glomus irregulare	99	100	JF820418	Arbuscular Mycorrhizal	0	0	0	0	0	0	0	0	0	0	0	0	0	0	0	0	0	0	0	0	0	0	0	0	0	0	0	0	0	0	0	0	0	0	0	0	0	0	0
CL0391	Mucoromycota	Glomeromycetes	Glomerales	Glomeraceae	Unidentified	Glomeraceae sp.	99.5	100	MG671497	Arbuscular Mycorrhizal	0	0	0	0	0	0	0	0	0	0	0	0	0	0	0	0	0	0	0	0	0	0	0	0	0	0	0	0	0	0	0	0	0	0	0	0	0	0	0
CL0394	Mucoromycota	Glomeromycetes	Glomerales	Glomeraceae	Glomus	Glomus sp.	97.4	100	KF836977	Arbuscular Mycorrhizal	0	0	0	0	0	0	0	0	0	0	0	0	0	0	0	0	0	0	0	0	0	0	0	0	0	0	0	0	0	0	0	0	0	0	0	0	0	0	0
CL0395	Mucoromycota	Glomeromycetes	Glomerales	Glomeraceae	Glomus	Glomus sp.	97.4	100	MG670926	Arbuscular Mycorrhizal	0	0	0	0	0	0	0	0	0	0	0	0	0	0	0	0	0	0	0	0	0	0	0	0	0	0	0	0	0	0	0	0	0	0	0	0	0	0	0
CL0397	Basidiomycota	Agaricomycetes	Boletales	Suillaceae	Suillus	Suillus luteus	100	100	KT964685	Ectomycorrhizal	0	0	0	0	0	3	0	0	0	0	0	0	0	0	0	0	0	0	0	0	0	0	0	0	0	0	0	0	0	0	0	0	0	1	0	0	0	0	0
CL0400	Ascomycota	Eurotiomycetes	Chaetothyriales	Trichomeriaceae	Trichomerium	Trichomerium eucalypti	91.9	95.2	MG386068	Endophyte	0	0	0	0	0	0	0	0	0	0	0	0	0	0	0	0	0	0	0	0	0	0	0	0	0	0	0	0	0	0	0	0	0	0	0	0	0	0	0
CL0402	Mucoromycota	Mortierellomycotina incertae sedis	Mortierellales	Mortierellaceae	Mortierella	Mycoarthris sp.	100	100	AB638472	Saprotroph	0	0	0	0	0	0	0	0	0	0	1	0	0	0	0	0	0	0	0	0	0	0	0	0	0	0	0	0	0	0	0	0	0	0	0	0	0	0	0
CL0403	Mucoromycota	Glomeromycetes	Glomerales	Claroideoglomeraceae	Claroideoglomus	Claroideoglomus drummondii	92.6	100	KP191488	Arbuscular Mycorrhizal	0	0	0	0	0	2	10	0	0	0	0	0	0	0	0	0	0	0	0	0	0	0	0	0	0	0	0	0	0	0	0	0	0	0	2	0	0	0	0
CL0408	Basidiomycota	Agaricomycetes	Polyporales	Polyporaceae	Ganoderma	Ganoderma adspersum	100	100	MG066632	Saprotroph	0	0	0	0	0	0	0	0	17	0	0	0	0	0	0	0	0	0	0	0	0	0	0	0	0	0	0	0	0	0	0	0	0	0	0	0	0	0	0
CL0410	Ascomycota	Eurotiomycetes	Eurotiales	Aspergillaceae	Penicillium	Penicillium sp.	100	100	MF942957	Saprotroph	0	0	0	0	0	0	0	0	0	0	0	0	0	0	0	0	0	17	0	0	0	0	0	0	0	0	0	0	0	0	0	0	0	0	0	0	0	0	0
CL0412	Ascomycota	Ascomycota incertae sedis	Ascomycota incertae sedis	Ascomycota incertae sedis	Bahusakala	Bahusakala australiensis	98.1	96.9	GQ272637	Saprotroph	0	0	0	0	0	0	0	0	0	0	0	0	0	0	0	0	1	0	0	0	0	0	0	0	0	0	0	0	0	0	0	0	0	0	0	0	0	0	0
CL0413	Ascomycota	Eurotiomycetes	Eurotiales	Aspergillaceae	Aspergillus	Aspergillus qinqixianii	97.5	98.8	KU866600	Saprotroph	0	0	0	3	0	0	0	0	2	1	4	0	2	3	0	2	0	0	0	0	0	0	0	0	0	0	0	0	0	0	0	0	0	0	0	0	0	0	0
CL0414	Mucoromycota	Glomeromycetes	Glomerales	Glomeraceae	Rhizophagus	Rhizophagus irregularis	99	100	KU747170	Arbuscular Mycorrhizal	0	0	0	0	0	0	0	0	0	0	0	0	0	0	0	0	0	0	0	0	0	0	0	0	0	0	0	0	0	0	0	0	0	0	0	0	0	0	0
CL0415	Basidiomycota	Agaricomycetes	Thelephorales	Thelephoraceae	Thelephora	Thelephora arenicola	99.5	100	MF352784	Ectomycorrhizal	0	0	0	13	0	3	0	0	0	0	0	0	0	0	0	0	0	0	0	0	0	0	0	0	0	0	0	0	0	0	0	0	0	0	0	0	0	0	0
CL0416	Ascomycota	Pezizomycetes	Pezizales	Pyronemataceae	Geopora	Geopora arenicola	98.2	100	FM206463	Ectomycorrhizal	0	0	0	0	0	0	0	0	0	0	0	1	0	0	0	0	0	0	0	0	1	0	0	1	0	2	1	0	0	1	0	0	0	0	0	0	0	0	0
CL0421	Mucoromycota	Glomeromycetes	Glomerales	Glomeraceae	Rhizophagus	Rhizophagus intraradices	96.2	100	MG671003	Arbuscular Mycorrhizal	0	0	0	0	0	0	0	0	0	0	0	0	0	0	0	0	0	0	0	0	0	0	0	0	0	0	0	0	0	0	0	0	0	0	0	0	0	0	0
CL0427	Mucoromycota	Glomeromycetes	Glomerales	Glomeraceae	Rhizophagus	Rhizophagus irregularis	97.6	100	FR750196	Arbuscular Mycorrhizal	0	0	0	0	0	0	0	0	0	0	0	0	0	0	0	0	0	0	0	0	0	0	0	0	0	0	0	0	0	0	0	0	0	0	0	0	0	0	0
CL0429	Ascomycota	Leotiomycetes	Rhytismatales	Rhytismataceae	Lophodermium	Lophodermium sp.	95.9	98.6	JX982482	Plant Pathogen	0	0	0	0	0	0	0	0	0	0	0	0	0	0	0	0	0	0	0	0	0	0	0	0	0	0	0	0	0	0	0	0	0	0	0	0	0	0	0
CL0430	Ascomycota	Orbiliomycetes	Orbiliales	Orbiliaceae	Orbilia	Orbilia rectispora	93.3	95.3	KT215289	Saprotroph	0	0	0	0	0	14	0	0	0	0	0	0	0	0	0	0	0	0	0	0	0	0	0	0	0	0	0	0	0	0	0	0	0	0	0	0	0	0	0
CL0432	Mucoromycota	Glomeromycetes	Glomerales	Glomeraceae	Glomus	Glomus irregulare	99.5	100	GQ205065	Arbuscular Mycorrhizal	0	0	0	0	0	0	0	0	0	0	0	0	0	0	0	0	0	0	0	0	0	0	0	0	0	0	0	0	0	0	0	0	0	0	0	0	0	0	0
CL0433	Ascomycota	Eurotiomycetes	Eurotiales	Trichocomaceae	Talaromyces	Talaromyces variabilis	99.4	100	KY993996	Saprotroph	0	0	0	0	0	0	0	0	0	0	0	0	0	0	0	0	0	0	0	0	0	0	0	0	0	0	0	0	0	0	0	0	0	0	0	0	0	0	0
CL0440	Basidiomycota	Agaricomycetes	Agaricales	Inocybaceae	Inocybe	Inocybe exilis	100	100	FN550919	Ectomycorrhizal	0	0	0	0	0	0	0	0	0	0	0	0	0	0	0	0	0	0	0	0	0	0	0	0	0	0	0	0	0	0	0	0	0	0	0	0	0	0	0
CL0442	Ascomycota	Eurotiomycetes	Eurotiales	Aspergillaceae	Aspergillus	Aspergillus ustus	100	100	MH001479	Saprotroph	4	0	0	1	0	0	0	0	0	0	1	0	0	2	1	3	0	0	0	0	0	0	0	0	0	0	0	0	0	0	0	0	0	0	0	0	0	0	0
CL0444	Ascomycota	Ascomycota incertae sedis	Helotiales	Helotiales incertae sedis	Tetracladium	Tetracladium sp.	98.6	100	JX029126	Saprotroph	0	0	0	0	0	0	0	0	0	11	0	0	0	0	0	0	0	0	0	0	0	0	0	0	0	0	0	0	0	0	0	0	0	0	0	0	0	0	0
CL0445	Ascomycota	Sordariomycetes	Hypocreales	Hypocreaceae	Trichoderma	Trichoderma paraviridescens	100	100	KY750537	Saprotroph	0	0	0	0	0	0	0	0	0	0	0	0	0	0	0	0	0	0	0	0	0	0	0	0	0	0	0	0	0	0	0	0	0	0	0	0	0	0	0
CL0450	Ascomycota	Sordariomycetes	Glomerellales	Plectosphaerellaceae	Plectosphaerella	Plectosphaerella sp.	100	100	KY460964	Plant Pathogen	0	0	8	0	0	0	0	0	0	0	0	0	0	0	0	0	0	0	0	0	0	0	0	0	0	0	0	0	0	0	0	0	0	0	0	0	0	0	0
CL0451	Ascomycota	Ascomycota incertae sedis	Ascomycota incertae sedis	Ascomycota incertae sedis	Bahusakala	Bahusakala australiensis	97.5	100	KY588543	Saprotroph	0	0	0	0	0	0	0	0	0	0	0	0	0	0	0	0	0	0	0	0	0	0	0	0	0	0	0	0	0	0	0	0	0	0	0	0	0	0	0
CL0452	Mucoromycota	Glomeromycetes	Glomerales	Glomeraceae	Dominikia	Dominikia sp.	96.3	100	KM056660	Arbuscular Mycorrhizal	0	0	0	0	0	0	0	0	0	0	0	0	0	0	0	0	0	0	0	0	0	0	0	0	0	0	0	0	0	0	0	0	0	0	0	0	0	0	0
CL0453	Mucoromycota	Glomeromycetes	Glomerales	Glomeraceae	Unidentified	Glomeraceae sp.	98.4	100	MG670911	Arbuscular Mycorrhizal	0	0	0	0	0	0	0	0	0	0	0	0	0	0	0	0	0	0	0	0	0	0	0	0	0	0	0	0	0	0	0	0	0	0	0	0	0	0	0
CL0454	Mucoromycota	Glomeromycetes	Glomerales	Glomeraceae	Unidentified	Glomeraceae sp.	98.9	100	MG671499	Arbuscular Mycorrhizal	0	0	0	0	0	0	0	0	0	0	0	0	0	0	0	0	0	0	0	0	0	0	0	0	0	0	0	0	0	0	0	0	0	0	0	0	0	0	0
CL0455	Ascomycota	Pezizomycetes	Pezizales	Pyronemataceae	Tricharina	Tricharina sp.	96.2	100	MF398839	Saprotroph	0	0	0	0	0	0	12	0	0	0	0	0	0	0	0	0	0	0	0	0	0	0	0	0	0	0	0	0	0	0	0	0	0	0	0	0	0	0	0
CL0461	Ascomycota	Dothideomycetes	Pleosporales	Pleosporaceae	Alternaria	Alternaria radicina	99.4	100	LT799973	Plant Pathogen	0	12	0	0	0	0	0	0	0	0	0	0	0	0	0	0	0	0	0	0	0	0	0	0	0	0	0	0	0	0	0	0	0	0	0	0	0	0	0
CL0464	Mucoromycota	Glomeromycetes	Glomerales	Glomeraceae	Glomus	Glomus sp.	96.2	100	MG671363	Arbuscular Mycorrhizal	0	1	0	0	0	0	0	0	0	0	0	0	0	0	0	0	0	0	0	0	0	0	0	0	0	0	0	0	0	0	0	0	0	0	0	0	0	0	0
CL0465	Basidiomycota	Agaricomycetes	Agaricales	Inocybaceae	Inocybe	Inocybe fulvipes	98.2	100	GU980600	Ectomycorrhizal	0	0	0	0	0	0	0	0	0	0	0	0	0	0	0	0	0	0	0	0	0	0	0	0	0	0	0	0	0	0	0	0	0	1	0	0	0	0	0
CL0466	Ascomycota	Eurotiomycetes	Eurotiales	Aspergillaceae	Penicillium	Penicillium virgatum	100	100	KY322564	Saprotroph	0	0	0	0	0	0	0	0	0	0	0	0	0	0	0	0	0	0	0	0	0	0	0	0	0	0	0	0	0	0	0	0	0	0	0	0	0	0	0
CL0467	Basidiomycota	Agaricomycetes	Agaricales	Bolbitiaceae	Agrocybe	Agrocybe praecox	100	100	KM975418	Saprotroph	0	0	0	0	0	0	0	0	0	0	0	0	0	0	0	0	0	0	0	0	0	0	0	0	0	0	0	0	0	0	0	0	0	0	0	0	0	0	0
CL0468	Basidiomycota	Agaricomycetes	Agaricales	Agaricales incertae sedis	Radulomyces	Radulomyces sp.	95.5	100	KY950498	Saprotroph	0	0	0	0	0	0	0	0	0	0	0	0	0	0	0	0	0	0	0	0	0	0	0	0	0	0	0	0	0	0	0	0	0	0	0	0	0	0	0
CL0469	Ascomycota	Sordariomycetes	Hypocreales	Nectriaceae	Fusarium	Fusarium sp.	100	100	KX774149	Plant Pathogen	0	0	0	1	0	0	0	0	0	0	0	0	0	0	10	0	0	0	0	0	0	0	0	0	0	0	0	0	0	0	0	0	0	0	0	0	0	0	0
CL0470	Basidiomycota	Agaricomycetes	Boletales	Rhizopogonaceae	Rhizopogon	Rhizopogon rubescens	100	100	JX907816	Ectomycorrhizal	0	0	0	0	0	0	0	0	0	0	0	0	0	0	0	0	0	0	0	0	0	0	0	0	0	0	0	0	0	0	0	0	0	0	0	0	0	0	0
CL0478	Mucoromycota	Glomeromycetes	Glomerales	Glomeraceae	Unidentified	Glomeraceae sp.	97.3	100	MG670953	Arbuscular Mycorrhizal	0	0	0	0	0	0	0	0	0	0	0	0	0	0	0	0	0	0	0	0	0	0	0	0	0	0	0	0	0	0	0	0	0	0	0	0	0	0	0
CL0479	Mucoromycota	Glomeromycetes	Glomerales	Glomeraceae	Rhizophagus	Rhizophagus intraradices	96.2	100	KF836914	Arbuscular Mycorrhizal	0	0	0	0	0	0	0	0	0	0	0	0	0	0	0	0	0	0	0	0	0	0	0	0	0	0	0	0	0	0	0	0	0	0	0	0	0	0	0
CL0480	Ascomycota	Geoglossomycetes	Geoglossales	Geoglossaceae	Geoglossum	Geoglossum vleugelianum	96.9	100	KP144103	Saprotroph	0	0	0	0	0	0	0	0	0	0	0	0	0	0	0	0	0	0	0	0	0	0	0	0	0	0	0	0	0	0	0	0	0	0	0	0	0	0	0
CL0481	Ascomycota	Saccharomycetes	Saccharomycetales	Saccharomycetales incertae sedis	Kuraishia	Kuraishia molischiana	100	100	KY103922	Saprotroph	0	0	0	0	0	0	0	0	0	0	0	0	0	0	0	0	0	0	0	0	0	0	0	0	0	0	0	0	0	0	0	0	0	0	0	0	0	0	0
CL0482	Mucoromycota	Glomeromycetes	Glomerales	Glomeraceae	Unidentified	Glomeraceae sp.	99	100	MG670841	Arbuscular Mycorrhizal	0	0	0	0	0	0	0	0	0	0	0	0	0	0	0	0	0	0	0	0	0	0	0	0	0	0	0	0	0	0	0	0	0	0	0	0	0	0	0
CL0484	Mucoromycota	Glomeromycetes	Glomerales	Glomeraceae	Glomus	Glomus sp.	99.5	100	FM865595	Arbuscular Mycorrhizal	0	0	0	0	0	0	0	0	0	0	0	0	0	0	0	0	0	0	0	0	0	0	0	0	0	0	0	0	0	0	0	0	0	0	0	0	0	0	0
CL0485	Ascomycota	Eurotiomycetes	Eurotiales	Aspergillaceae	Penicillium	Penicillium brevicompactum	100	100	MH101383	Saprotroph	0	0	0	0	0	0	0	0	0	0	10	0	0	0	0	0	0	0	0	0	0	0	0	0	0	0	0	0	0	0	0	0	0	0	0	0	0	0	0
CL0486	Mucoromycota	Mortierellomycotina incertae sedis	Mortierellales	Mortierellaceae	Mortierella	Mycoarthris sp.	98	100	MF565377	Saprotroph	0	0	0	1	0	0	0	0	0	0	0	0	0	0	0	0	0	0	0	0	0	0	0	0	0	0	0	0	0	0	0	0	0	0	0	0	0	1	0
CL0487	Ascomycota	Pezizomycetes	Pezizales	Pyronemataceae	Geopora	Geopora arenicola	98.2	100	FM206463	Ectomycorrhizal	0	0	0	0	0	0	0	0	0	0	0	0	0	0	0	0	1	0	0	0	0	0	0	0	0	1	2	0	0	0	0	0	1	0	0	0	0	0	0
CL0488	Ascomycota	Sordariomycetes	Hypocreales	Hypocreaceae	Trichoderma	Trichoderma citrinum	100	100	LC206604	Saprotroph	0	0	0	0	0	0	0	0	0	0	0	0	0	0	0	0	0	0	0	0	0	0	0	0	0	0	0	0	0	0	0	0	0	0	0	0	0	0	0
CL0490	Basidiomycota	Agaricomycetes	Agaricales	Inocybaceae	Inocybe	Inocybe sp.	100	100	AM882968	Ectomycorrhizal	0	0	0	0	0	0	0	0	0	0	0	0	0	0	0	0	0	0	0	0	0	0	0	0	0	0	0	0	0	0	0	0	0	0	0	0	0	0	0
CL0492	Basidiomycota	Agaricomycetes	Polyporales	Phanerochaetaceae	Bjerkandera	Bjerkandera adusta	100	100	MF687187	Saprotroph	0	0	0	0	0	0	0	0	0	0	0	0	0	0	0	0	0	0	0	0	0	0	0	0	0	0	0	0	0	0	0	0	0	0	2	0	0	0	0
CL0495	Basidiomycota	Agaricomycetes	Agaricales	Bolbitiaceae	Conocybe	Conocybe siliginea	91.1	98.4	JX968159	Saprotroph	0	0	0	0	0	0	9	0	0	0	0	0	0	0	0	0	0	0	0	0	0	0	0	0	0	0	0	0	0	0	0	0	0	0	0	0	0	0	0
CL0498	Mucoromycota	Glomeromycetes	Glomerales	Glomeraceae	Glomus	Glomus sp.	97.9	100	JF439191	Arbuscular Mycorrhizal	0	0	0	0	0	0	0	0	0	0	0	0	0	0	0	0	0	0	0	0	0	0	0	0	0	0	0	0	0	0	0	0	0	0	0	0	0	0	0
CL0499	Mucoromycota	Glomeromycetes	Glomerales	Glomeraceae	Glomus	Glomus sp.	97.2	100	FM865595	Arbuscular Mycorrhizal	0	0	0	0	0	0	0	0	0	0	0	0	0	0	0	0	0	0	0	0	0	0	0	0	0	0	0	0	0	0	0	0	0	0	0	0	0	0	0
CL0500	Mucoromycota	Glomeromycetes	Glomerales	Glomeraceae	Glomus	Glomus sp.	98.9	100	KF836941	Arbuscular Mycorrhizal	0	0	0	0	0	0	0	0	0	0	0	0	0	0	0	0	0	0	0	0	0	0	0	0	0	0	0	0	0	0	0	0	0	0	0	0	0	0	0
CL0502	Mucoromycota	Glomeromycetes	Glomerales	Glomeraceae	Glomus	Glomus hoi	94.6	100	JN847441	Arbuscular Mycorrhizal	0	0	0	0	0	0	0	0	0	0	0	0	0	0	0	0	0	0	0	0	0	0	0	0	0	0	0	0	0	0	0	0	0	0	0	0	0	0	0
CL0504	Ascomycota	Pezizomycetes	Pezizales	Pyronemataceae	Geopora	Geopora arenicola	98.2	100	FM206463	Ectomycorrhizal	0	0	0	0	0	0	0	0	0	0	0	0	0	0	0	0	0	0	0	0	0	0	0	0	0	0	3	0	0	0	0	0	0	0	1	1	0	0	1
CL0505	Ascomycota	Dothideomycetes	Pleosporales	Sporormiaceae	Preussia	Preussia tetramera	98.7	100	GQ203792	Saprotroph	0	0	0	0	0	0	0	0	0	5	0	0	0	0	0	0	0	0	0	0	0	0	0	0	0	0	4	0	0	0	0	0	0	0	0	0	0	0	0
CL0506	Ascomycota	Dothideomycetes	Pleosporales	Didymellaceae	Ascochyta	Ascochyta sp.	96.6	96	KT269133	Plant Pathogen	0	0	0	0	0	0	9	0	0	0	0	0	0	0	0	0	0	0	0	0	0	0	0	0	0	0	0	0	0	0	0	0	0	0	0	0	0	0	0
CL0508	Ascomycota	Sordariomycetes	Glomerellales	Plectosphaerellaceae	Lectera	Lectera sp.	97.1	100	KU933710	Plant Pathogen	0	0	0	0	0	0	0	0	0	0	0	9	0	0	0	0	0	0	0	0	0	0	0	0	0	0	0	0	0	0	0	0	0	0	0	0	0	0	0
CL0511	Basidiomycota	Agaricomycetes	Agaricales	Bolbitiaceae	Conocybe	Conocybe enderlei	89.3	100	JX968163	Saprotroph	0	0	0	0	0	0	0	0	0	0	0	0	0	0	0	0	0	0	0	0	0	0	0	0	0	0	0	0	0	0	0	0	0	0	0	0	0	0	0
CL0512	Basidiomycota	Agaricomycetes	Agaricales	Agaricaceae	Unidentified	Agaricaceae sp.	100	100	JQ312207	Saprotroph	0	0	0	0	0	0	0	0	0	0	0	0	0	0	0	0	0	0	0	0	0	0	0	0	0	0	0	0	1	0	0	0	0	0	0	0	0	0	0
CL0513	Ascomycota	Pezizomycetes	Pezizales	Pyronemataceae	Geopora	Geopora arenicola	97.6	100	FM206463	Ectomycorrhizal	0	0	0	0	0	0	0	0	0	0	0	0	0	0	0	0	0	0	0	2	0	0	0	0	0	0	0	0	0	0	1	0	1	0	0	0	0	0	2
CL0515	Mucoromycota	Mortierellomycotina incertae sedis	Mortierellales	Mortierellaceae	Mortierella	Mycoarthris sp.	100	100	KT023011	Saprotroph	0	0	0	0	0	0	0	0	0	0	0	0	0	0	0	0	0	0	0	0	0	0	0	0	0	0	0	0	0	0	0	0	0	0	0	0	0	0	0
CL0516	Mucoromycota	Glomeromycetes	Glomerales	Glomeraceae	Unidentified	Glomeraceae sp.	98.4	100	MG670953	Arbuscular Mycorrhizal	0	0	0	0	0	0	0	0	0	0	0	0	0	0	0	0	0	0	0	0	0	0	0	0	0	0	0	0	0	0	0	0	0	0	0	0	0	0	0
CL0519	Mucoromycota	Glomeromycetes	Glomerales	Glomeraceae	Rhizophagus	Rhizophagus irregularis	95.4	100	MG670876	Arbuscular Mycorrhizal	0	0	0	0	0	0	0	0	0	0	0	0	0	0	0	0	0	0	0	0	0	0	0	0	0	0	0	0	0	0	0	0	0	0	0	0	0	0	0
CL0521	Ascomycota	Geoglossomycetes	Geoglossales	Geoglossaceae	Geoglossum	Geoglossum vleugelianum	93.2	98.2	KP144103	Saprotroph	0	1	0	0	0	0	0	0	0	0	0	0	0	0	0	0	0	0	0	0	0	0	0	0	0	0	0	0	0	0	0	0	0	0	0	0	0	0	0
CL0523	Ascomycota	Pezizomycetes	Pezizales	Pyronemataceae	Geopora	Geopora arenicola	97	100	FM206463	Ectomycorrhizal	0	0	0	0	0	0	0	0	0	0	0	0	0	0	0	0	1	0	0	0	0	0	0	1	0	0	1	0	0	0	0	0	0	0	0	0	0	0	1
CL0525	Basidiomycota	Agaricomycetes	Agaricales	Bolbitiaceae	Conocybe	Conocybe nigrescens	97.4	99	JX968234	Saprotroph	0	0	0	0	0	5	0	0	0	0	0	0	0	0	0	0	0	0	0	0	0	0	0	0	0	0	0	0	0	0	0	0	0	0	0	0	0	0	0
CL0533	Ascomycota	Pezizomycetes	Pezizales	Pyronemataceae	Geopora	Geopora arenicola	97.6	100	FM206463	Ectomycorrhizal	0	0	0	0	0	0	0	0	0	0	0	0	0	0	0	0	0	0	1	0	0	0	0	0	0	0	1	2	0	0	0	0	0	0	1	0	0	0	0
CL0534	Mucoromycota	Glomeromycetes	Glomerales	Glomeraceae	Unidentified	Glomeraceae sp.	95.5	97.5	MG670841	Arbuscular Mycorrhizal	0	0	0	0	0	0	0	0	0	0	0	0	0	0	0	0	0	0	0	0	0	0	0	0	0	0	0	0	0	0	0	0	0	0	0	0	0	0	0
CL0535	Ascomycota	Dothideomycetes	Pleosporales	Phaeosphaeriaceae	Phaeosphaeria	Phaeosphaeria sp.	100	100	MF120205	Saprotroph	0	0	0	0	0	0	0	0	0	0	0	0	0	0	0	0	0	0	0	0	0	0	0	0	0	0	0	0	0	0	0	0	0	0	0	0	0	0	0
CL0536	Mucoromycota	Glomeromycetes	Glomerales	Glomeraceae	Rhizophagus	Rhizophagus irregularis	100	100	MG670807	Arbuscular Mycorrhizal	0	0	0	0	0	0	0	0	0	0	0	0	0	0	0	0	0	0	0	0	0	0	0	0	0	0	0	0	0	0	0	0	0	0	0	0	0	0	0
CL0538	Ascomycota	Pezizomycetes	Pezizales	Pyronemataceae	Geopora	Geopora arenicola	98.8	100	FM206463	Ectomycorrhizal	0	0	0	0	0	0	0	0	0	0	0	0	0	0	0	0	0	1	0	0	0	0	0	0	1	1	1	0	0	0	0	0	0	0	0	0	0	0	0
CL0540	Basidiomycota	Agaricomycetes	Agaricales	Tricholomataceae	Tricholoma	Tricholoma cingulatum	100	100	KU695460	Ectomycorrhizal	0	0	0	0	0	0	0	0	0	0	0	0	0	0	0	0	0	0	0	0	0	0	0	0	0	0	0	0	0	0	0	0	0	0	0	0	0	0	0
CL0541	Mucoromycota	Mucoromycotina incertae sedis	Umbelopsidales	Umbelopsidaceae	Umbelopsis	Umbelopsis sp.	100	100	KF428590	Saprotroph	0	0	0	0	0	0	0	0	0	0	0	0	0	0	0	0	0	0	0	0	0	0	0	0	0	0	0	0	0	0	0	0	0	0	0	0	0	0	0
CL0542	Ascomycota	Pezizomycetes	Pezizales	Pyronemataceae	Geopora	Geopora arenicola	97.6	100	FM206463	Ectomycorrhizal	0	0	0	0	0	0	0	0	0	0	0	0	0	0	0	0	0	0	0	0	0	0	0	1	0	1	0	0	0	0	0	0	0	0	0	0	0	0	0
CL0543	Ascomycota	Eurotiomycetes	Eurotiales	Aspergillaceae	Penicillium	Penicillium sp.	98.8	100	EU670718	Saprotroph	0	0	0	0	0	0	0	0	0	0	0	0	0	0	0	0	0	0	0	0	0	0	0	0	0	0	0	0	0	0	0	0	0	0	0	0	0	0	0
CL0544	Ascomycota	Pezizomycetes	Pezizales	Pyronemataceae	Geopora	Geopora arenicola	98.2	100	FM206463	Ectomycorrhizal	0	0	0	0	0	0	0	0	0	0	0	0	0	0	0	0	1	0	0	0	1	0	0	1	0	0	0	0	0	0	0	0	0	0	0	1	1	0	0
CL0546	Ascomycota	Pezizomycetes	Pezizales	Pyronemataceae	Geopora	Geopora arenicola	98.2	100	FM206463	Ectomycorrhizal	0	0	0	0	0	0	0	0	0	0	0	0	0	0	0	0	0	0	1	0	0	1	0	0	0	0	1	0	0	0	0	0	0	1	0	0	0	1	0
CL0547	Basidiomycota	Agaricomycetes	Agaricales	Lycoperdaceae	Lycoperdon	Lycoperdon perlatum	100	100	DQ112630	Saprotroph	0	1	0	0	0	0	0	0	0	0	0	0	0	0	0	1	0	0	0	0	0	0	0	0	0	0	0	0	1	0	0	0	0	0	0	0	0	0	0
CL0549	Ascomycota	Pezizomycetes	Pezizales	Pyronemataceae	Geopora	Geopora arenicola	96.3	100	FM206463	Ectomycorrhizal	0	0	0	0	0	0	0	0	0	0	0	0	0	0	0	0	0	0	0	0	0	0	0	0	1	0	1	0	0	1	0	0	1	0	1	0	0	0	0
CL0550	Ascomycota	Eurotiomycetes	Chaetothyriales	Herpotrichiellaceae	Rhinocladiella	Rhinocladiella sp.	91.9	97.6	JX839531	Saprotroph	0	0	0	0	0	0	0	0	0	0	0	0	0	0	0	0	0	0	0	0	0	0	0	0	0	0	0	0	0	0	0	0	0	0	0	0	0	0	0
CL0551	Ascomycota	Pezizomycetes	Pezizales	Pyronemataceae	Geopora	Geopora arenicola	97.6	100	FM206463	Ectomycorrhizal	0	0	0	0	0	0	0	0	0	0	0	0	0	0	0	0	0	0	0	0	0	0	0	0	0	0	0	0	0	1	0	0	0	0	0	0	0	0	1
CL0552	Mucoromycota	Glomeromycetes	Glomerales	Glomeraceae	Glomus	Glomus sp.	96.8	100	MG671363	Arbuscular Mycorrhizal	0	0	0	0	0	0	0	0	0	0	0	0	0	0	0	0	0	0	0	0	0	0	0	0	0	0	0	0	0	0	0	0	0	0	0	0	0	0	0
CL0554	Ascomycota	Eurotiomycetes	Eurotiales	Aspergillaceae	Penicillium	Penicillium inflatum	100	100	DQ779783	Saprotroph	0	0	0	0	0	0	0	0	0	0	0	0	0	0	0	0	0	0	0	0	0	0	0	0	0	0	0	0	0	0	0	0	0	0	0	0	0	0	0
CL0557	Ascomycota	Pezizomycetes	Pezizales	Pyronemataceae	Geopora	Geopora arenicola	97.6	100	FM206463	Ectomycorrhizal	0	0	1	0	0	0	0	0	0	0	0	0	0	0	0	0	0	0	0	0	0	0	0	0	0	0	1	0	0	0	0	0	0	1	0	0	0	0	1
CL0558	Ascomycota	Pezizomycetes	Pezizales	Pyronemataceae	Geopora	Geopora arenicola	97.6	100	FM206463	Ectomycorrhizal	0	0	1	0	0	0	0	0	0	0	0	0	0	0	0	0	0	0	0	0	0	0	0	0	0	0	2	0	0	0	0	1	0	0	0	0	0	0	0
CL0559	Ascomycota	Pezizomycetes	Pezizales	Pyronemataceae	Geopora	Geopora arenicola	98.2	100	FM206463	Ectomycorrhizal	0	0	0	0	0	0	0	0	0	0	0	0	0	0	0	0	0	1	0	1	0	0	0	0	0	0	0	0	0	0	0	0	1	0	1	0	0	0	0
CL0560	Ascomycota	Sordariomycetes	Sordariales	Lasiosphaeriaceae	Apodus	Apodus deciduus	100	100	NR_145141	Saprotroph	0	0	0	0	0	0	0	0	0	0	0	0	0	0	0	0	0	0	0	0	0	0	0	0	0	0	0	0	0	0	0	0	0	0	0	0	0	0	0
CL0561	Ascomycota	Dothideomycetes	Pleosporales	Sporormiaceae	Preussia	Preussia octomera	100	100	GQ203788	Saprotroph	0	0	0	0	0	0	0	0	0	0	0	0	0	0	0	0	0	0	0	0	0	0	0	0	0	0	0	0	0	0	0	0	0	0	0	0	0	0	0
CL0562	Ascomycota	Pezizomycetes	Pezizales	Pyronemataceae	Geopora	Geopora arenicola	97.6	100	FM206463	Ectomycorrhizal	0	0	0	0	0	0	0	0	0	0	0	0	0	0	0	0	0	0	0	0	0	0	0	0	0	1	0	0	0	0	0	1	0	0	0	0	0	1	0
CL0563	Ascomycota	Ascomycota incertae sedis	Helotiales	Helotiales incertae sedis	Tetracladium	Tetracladium apiense	88.2	100	AF411025	Saprotroph	0	0	0	6	0	0	0	0	0	0	0	0	0	0	0	0	0	0	0	0	0	0	0	0	0	0	0	0	0	0	0	0	0	0	0	0	0	0	0
CL0564	Ascomycota	Pezizomycetes	Pezizales	Pyronemataceae	Geopora	Geopora arenicola	97.6	100	FM206463	Ectomycorrhizal	0	0	0	0	0	0	0	0	0	0	0	0	0	0	0	0	0	0	0	0	0	0	0	0	1	0	1	0	0	0	0	1	0	0	1	0	0	0	0
CL0570	Ascomycota	Pezizomycetes	Pezizales	Pyronemataceae	Geopora	Geopora arenicola	98.2	100	FM206463	Ectomycorrhizal	0	0	0	0	0	0	0	0	0	0	0	0	0	0	0	0	0	0	0	1	0	0	0	0	0	0	2	0	0	0	0	0	0	0	0	0	0	1	0
CL0571	Ascomycota	Pezizomycetes	Pezizales	Pyronemataceae	Geopora	Geopora arenicola	97.6	100	FM206463	Ectomycorrhizal	0	0	0	0	0	0	0	0	0	0	0	0	0	0	0	0	0	0	0	0	1	0	0	0	0	4	0	0	0	0	0	0	0	0	0	0	0	0	0
CL0573	Ascomycota	Sordariomycetes	Hypocreales	Hypocreaceae	Trichoderma	Trichoderma spirale	100	100	MF668971	Saprotroph	0	0	0	0	0	0	0	0	0	0	0	0	0	0	0	0	0	0	0	0	0	0	0	0	0	0	0	0	0	0	0	0	0	0	0	0	0	0	0
CL0574	Mucoromycota	Glomeromycetes	Glomerales	Glomeraceae	Glomus	Glomus sp.	98.4	100	MG671363	Arbuscular Mycorrhizal	0	0	0	0	0	0	0	0	0	0	0	0	0	0	0	0	0	0	0	0	0	0	0	0	0	0	0	0	0	0	0	0	0	0	0	0	0	0	0
CL0575	Ascomycota	Sordariomycetes	Hypocreales	Hypocreaceae	Trichoderma	Trichoderma semiorbis	100	100	KY764844	Saprotroph	0	0	0	0	0	0	0	0	0	0	0	0	0	0	6	0	0	0	0	0	0	0	0	0	0	0	0	0	0	0	0	0	0	0	0	0	0	0	0
CL0578	Mucoromycota	Glomeromycetes	Glomerales	Glomeraceae	Unidentified	Glomeraceae sp.	97.8	100	MG670953	Arbuscular Mycorrhizal	0	0	0	0	0	0	0	0	0	0	0	0	0	0	0	0	0	0	0	0	0	0	0	0	0	0	0	0	0	0	0	0	0	0	0	0	0	0	0
CL0580	Ascomycota	Dothideomycetes	Pleosporales	Didymellaceae	Stagonosporopsis	Stagonosporopsis ligulicola	100	100	MG195967	Plant Pathogen	0	0	0	0	0	0	0	0	0	0	0	0	0	0	0	0	0	0	0	0	0	0	0	0	0	0	0	0	0	0	0	0	0	0	0	0	0	0	0
CL0583	Mucoromycota	Glomeromycetes	Glomerales	Glomeraceae	Glomus	Glomus sp.	95.3	100	KY965420	Arbuscular Mycorrhizal	0	0	0	0	0	0	0	0	0	0	0	0	0	0	0	0	0	0	0	0	0	0	0	0	0	0	0	0	0	0	0	0	0	0	0	0	0	0	0
CL0584	Ascomycota	Pezizomycetes	Pezizales	Pyronemataceae	Geopora	Geopora arenicola	97	100	FM206463	Ectomycorrhizal	0	0	0	0	0	0	0	0	0	0	0	0	0	0	0	0	0	0	0	1	0	0	0	1	0	0	1	0	0	0	0	0	0	0	0	0	0	0	0
CL0586	Ascomycota	Leotiomycetes	Helotiales	Dermateaceae	Calloria	Calloria urticae	99.3	100	KT185667	Plant Pathogen	0	0	0	0	0	0	0	0	0	0	0	0	0	0	0	0	0	0	0	0	0	0	0	0	0	0	0	0	0	0	0	0	0	0	0	0	0	0	0
CL0588	Ascomycota	Sordariomycetes	Sordariales	Chaetomiaceae	Zopfiella	Zopfiella tabulata	98.7	100	AY999132	Saprotroph	0	0	2	0	4	0	0	0	0	0	0	0	0	0	0	0	0	0	0	0	0	0	0	0	0	0	0	0	0	0	0	0	0	0	0	0	0	0	0
CL0590	Mucoromycota	Glomeromycetes	Glomerales	Glomeraceae	Glomus	Glomus sp.	97.3	100	MG671363	Arbuscular Mycorrhizal	0	0	0	0	0	0	0	0	0	0	0	0	0	0	0	0	0	0	0	0	0	0	0	0	0	0	0	0	0	0	0	0	0	0	0	0	0	0	0
CL0591	Mucoromycota	Glomeromycetes	Glomerales	Glomeraceae	Rhizophagus	Rhizophagus irregularis	98.1	100	KF914399	Arbuscular Mycorrhizal	0	0	0	0	0	0	0	0	0	0	0	0	0	0	0	0	0	0	0	0	0	0	0	0	0	0	0	0	0	0	0	0	0	0	0	0	0	0	0
CL0593	Basidiomycota	Agaricomycetes	Thelephorales	Thelephoraceae	Tomentella	Tomentella ramosissima	99.5	100	KY322555	Ectomycorrhizal	0	0	0	0	0	0	0	0	0	0	0	0	0	0	0	0	0	0	0	0	0	0	0	0	0	0	2	0	0	0	0	0	0	0	0	0	0	0	0
CL0594	Ascomycota	Pezizomycetes	Pezizales	Pyronemataceae	Geopora	Geopora arenicola	97	100	FM206463	Ectomycorrhizal	0	0	0	0	0	0	0	0	0	0	0	0	0	0	0	0	0	0	0	0	0	0	0	0	0	0	2	0	0	0	0	0	0	0	0	0	1	0	0
CL0595	Ascomycota	Pezizomycetes	Pezizales	Pyronemataceae	Geopora	Geopora arenicola	97	100	FM206463	Ectomycorrhizal	0	0	0	0	0	0	0	0	0	0	0	0	0	0	0	0	0	0	0	0	0	0	0	2	0	1	0	0	0	0	0	0	0	0	0	1	0	0	0
CL0596	Mucoromycota	Glomeromycetes	Glomerales	Glomeraceae	Glomus	Glomus irregulare	98.1	100	JF820470	Arbuscular Mycorrhizal	0	0	0	0	0	0	0	0	0	0	0	0	0	0	0	0	0	0	0	0	0	0	0	0	0	0	0	0	0	0	0	0	0	0	0	0	0	0	0
CL0598	Mucoromycota	Glomeromycetes	Glomerales	Glomeraceae	Rhizophagus	Rhizophagus intraradices	96.6	98.6	MG670894	Arbuscular Mycorrhizal	0	0	0	0	0	0	0	0	0	0	0	0	0	0	0	0	0	0	0	0	0	0	0	0	0	0	0	0	0	0	0	0	0	0	0	0	0	0	0
CL0599	Basidiomycota	Agaricomycetes	Agaricales	Psathyrellaceae	Coprinopsis	Coprinopsis atramentaria	100	100	KF897018	Saprotroph	0	3	0	0	0	0	0	0	0	0	0	0	0	0	0	0	0	0	0	0	0	0	0	0	0	0	0	0	0	0	0	0	0	0	0	0	0	0	0
CL0604	Mucoromycota	Glomeromycetes	Glomerales	Glomeraceae	Glomus	Glomus sp.	98.4	100	KF836968	Arbuscular Mycorrhizal	0	0	0	0	0	0	0	0	0	0	0	0	0	0	0	0	0	0	0	0	0	0	0	0	0	0	0	0	0	0	0	0	0	0	0	0	0	0	0
CL0606	Ascomycota	Pezizomycetes	Pezizales	Pyronemataceae	Geopora	Geopora arenicola	98.2	100	FM206463	Ectomycorrhizal	0	0	0	0	0	0	0	0	0	0	0	0	0	0	0	0	0	0	0	0	0	0	1	1	0	0	0	0	0	0	0	0	0	0	0	1	1	0	0
CL0607	Mucoromycota	Glomeromycetes	Glomerales	Glomeraceae	Unidentified	Glomeraceae sp.	97.9	100	MG670953	Arbuscular Mycorrhizal	0	0	0	0	0	0	0	0	0	0	0	0	0	0	0	0	0	0	0	0	0	0	0	0	0	0	0	0	0	0	0	0	0	0	0	0	0	0	0
CL0610	Ascomycota	Pezizomycetes	Pezizales	Pyronemataceae	Geopora	Geopora arenicola	98.2	100	FM206463	Ectomycorrhizal	0	0	0	0	0	0	0	0	0	0	0	0	0	0	0	0	0	0	0	1	0	0	0	1	0	1	1	0	0	1	0	0	0	0	0	0	0	0	0
CL0611	Ascomycota	Dothideomycetes	Pleosporales	Leptosphaeriaceae	Ophiobolus	Ophiobolus disseminans	100	100	MG520942	Saprotroph	0	0	0	0	0	5	0	0	0	0	0	0	0	0	0	0	0	0	0	0	0	0	0	0	0	0	0	0	0	0	0	0	0	0	0	0	0	0	0
CL0612	Ascomycota	Taphrinomycetes	Taphrinales	Taphrinaceae	Taphrina	Taphrina dearnessii	99.5	100	AF492091	Plant Pathogen	0	0	0	0	5	0	0	0	0	0	0	0	0	0	0	0	0	0	0	0	0	0	0	0	0	0	0	0	0	0	0	0	0	0	0	0	0	0	0
CL0615	Basidiomycota	Agaricomycetes	Agaricales	Cortinariaceae	Hebeloma	Hebeloma odoratissimum	100	100	KX765766	Ectomycorrhizal	0	0	0	0	0	0	5	0	0	0	0	0	0	0	0	0	0	0	0	0	0	0	0	0	0	0	0	0	0	0	0	0	0	0	0	0	0	0	0
CL0616	Mucoromycota	Glomeromycetes	Glomerales	Glomeraceae	Rhizophagus	Rhizophagus intraradices	95.2	100	MG670894	Arbuscular Mycorrhizal	0	0	0	0	0	0	0	0	0	0	0	0	0	0	0	0	0	0	0	0	0	0	0	0	0	0	0	0	0	0	0	0	0	0	0	0	0	0	0
CL0617	Mucoromycota	Glomeromycetes	Diversisporales	Diversisporaceae	Diversispora	Diversispora varaderana	94.4	100	KT444710	Arbuscular Mycorrhizal	0	0	0	0	0	0	0	0	0	0	0	0	0	0	0	0	0	0	0	0	0	0	0	0	0	0	0	0	0	0	0	0	0	0	0	0	0	0	0
CL0618	Mucoromycota	Glomeromycetes	Glomerales	Glomeraceae	Rhizophagus	Rhizophagus irregularis	96.2	98.6	KF914399	Arbuscular Mycorrhizal	0	0	0	0	0	0	0	0	0	0	0	0	0	0	0	0	0	0	0	0	0	0	0	0	0	0	0	0	0	0	0	0	0	0	0	0	0	0	0
CL0619	Ascomycota	Pezizomycetes	Pezizales	Pyronemataceae	Geopora	Geopora arenicola	98.8	100	FM206463	Ectomycorrhizal	0	0	0	0	0	0	0	0	0	0	0	0	0	0	0	0	0	0	0	0	0	0	1	0	0	0	0	1	1	0	0	0	0	0	0	0	0	0	1
CL0620	Ascomycota	Pezizomycetes	Pezizales	Pyronemataceae	Geopora	Geopora arenicola	98.2	100	FM206463	Ectomycorrhizal	0	0	0	0	0	0	0	0	0	0	0	0	0	0	0	0	0	1	0	0	0	0	0	0	0	0	1	0	0	0	0	0	1	0	0	0	0	0	1
CL0621	Basidiomycota	Agaricomycetes	Agaricales	Tricholomataceae	Tricholoma	Tricholoma populinum	99.5	100	LT000143	Ectomycorrhizal	0	0	0	0	0	0	0	0	0	5	0	0	0	0	0	0	0	0	0	0	0	0	0	0	0	0	0	0	0	0	0	0	0	0	0	0	0	0	0
CL0625	Chytridiomycota	Chytridiomycetes	Rhizophydiales	Rhizophydiaceae	Rhizophydium	Rhizophagus sp.	93	100	DQ485626	Plant Pathogen	0	0	0	0	0	0	0	0	0	0	0	0	0	0	5	0	0	0	0	0	0	0	0	0	0	0	0	0	0	0	0	0	0	0	0	0	0	0	0
CL0626	Ascomycota	Pezizomycetes	Pezizales	Pyronemataceae	Geopora	Geopora arenicola	97	100	FM206463	Ectomycorrhizal	0	0	0	0	0	0	0	0	0	0	0	0	0	0	0	0	0	0	0	0	1	0	0	2	0	0	0	0	0	0	0	0	0	0	0	0	0	0	0
CL0627	Mucoromycota	Glomeromycetes	Glomerales	Glomeraceae	Unidentified	Glomeraceae sp.	96.1	98.5	MG670841	Arbuscular Mycorrhizal	0	0	0	0	0	0	0	0	0	0	0	0	0	0	0	0	0	0	0	0	0	0	0	0	0	0	0	0	0	0	0	0	0	0	0	0	0	0	0
CL0628	Mucoromycota	Glomeromycetes	Glomerales	Glomeraceae	Rhizophagus	Rhizophagus sp.	99	100	FM992385	Arbuscular Mycorrhizal	0	0	0	0	0	0	0	0	0	0	0	0	0	0	0	0	0	0	0	0	0	0	0	0	0	0	0	0	0	0	0	0	0	0	0	0	0	0	0
CL0630	Chytridiomycota	Chytridiomycetes	Spizellomycetales	Powellomycetaceae	Powellomyces	Powellomyces sp.	89.4	100	AY349100	Plant Pathogen	0	0	0	0	0	3	0	0	0	0	0	0	0	0	0	0	0	0	0	0	0	0	0	0	0	0	0	0	1	0	0	0	0	0	0	0	0	0	0
CL0631	Ascomycota	Pezizomycetes	Pezizales	Pyronemataceae	Geopora	Geopora arenicola	97	100	FM206463	Ectomycorrhizal	0	0	0	0	0	0	0	0	0	0	0	0	0	0	0	0	0	0	0	0	0	0	0	1	0	0	0	0	0	0	0	0	1	0	0	0	0	0	0
CL0632	Mucoromycota	Glomeromycetes	Glomerales	Glomeraceae	Glomus	Glomus sp.	97.2	100	FM865595	Arbuscular Mycorrhizal	0	0	0	0	0	0	0	0	0	0	0	0	0	0	0	0	0	0	0	0	0	0	0	0	0	0	0	0	0	0	0	0	0	0	0	0	0	0	0
CL0633	Ascomycota	Dothideomycetes	Pleosporales	Cucurbitariaceae	Pyrenochaeta	Pyrenochaeta sp.	99.3	97.4	KY322619	Saprotroph	0	0	0	0	0	0	0	0	0	0	0	0	0	0	0	0	0	0	0	0	0	0	0	0	0	0	0	0	5	0	0	0	0	0	0	0	0	0	0
CL0635	Ascomycota	Dothideomycetes	Venturiales	Sympoventuriaceae	Ochroconis	Ochroconis bacilliformis	89.6	75.3	NR_155566	Saprotroph	0	0	0	0	0	0	0	0	0	0	0	0	0	0	0	0	0	0	0	0	0	0	0	0	0	0	0	0	0	0	0	0	0	0	0	0	0	0	0
CL0638	Ascomycota	Sordariomycetes	Sordariales	Lasiosphaeriaceae	Schizothecium	Schizothecium carpinicola	100	100	NR_103589	Saprotroph	0	0	0	0	0	0	0	0	0	0	0	0	0	0	0	0	2	0	0	0	0	0	0	0	0	0	0	0	0	0	0	0	0	0	0	0	0	0	0
CL0639	Mucoromycota	Glomeromycetes	Glomerales	Glomeraceae	Glomus	Glomus sp.	97.9	100	KF836925	Arbuscular Mycorrhizal	0	0	0	0	0	0	0	0	0	0	0	0	0	0	0	0	0	0	0	0	0	0	0	0	0	0	0	0	0	0	0	0	0	0	0	0	0	0	0
CL0640	Mucoromycota	Glomeromycetes	Glomerales	Glomeraceae	Glomus	Glomus sp.	98.1	99.1	FM865595	Arbuscular Mycorrhizal	0	0	0	0	0	0	0	0	0	0	0	0	0	0	0	0	0	0	0	0	0	0	0	0	0	0	0	0	0	0	0	0	0	0	0	0	0	0	0
CL0641	Ascomycota	Sordariomycetes	Hypocreales	Nectriaceae	Neonectria	Neonectria candida	100	100	LT821401	Plant Pathogen	0	0	0	0	5	0	0	0	0	0	0	0	0	0	0	0	0	0	0	0	0	0	0	0	0	0	0	0	0	0	0	0	0	0	0	0	0	0	0
CL0644	Mucoromycota	Glomeromycetes	Glomerales	Glomeraceae	Unidentified	Glomeraceae sp.	98.9	100	MG671355	Arbuscular Mycorrhizal	0	0	0	0	0	0	0	0	0	0	0	0	0	0	0	0	0	0	0	0	0	0	0	0	0	0	0	0	0	0	0	0	0	0	0	0	0	0	0
CL0646	Mucoromycota	Glomeromycetes	Glomerales	Glomeraceae	Glomus	Glomus sp.	96.2	100	MG671363	Arbuscular Mycorrhizal	0	0	0	0	0	0	0	0	0	0	0	0	0	0	0	0	0	0	0	0	0	0	0	0	0	0	0	0	0	0	0	0	0	0	0	0	0	0	0
CL0648	Mucoromycota	Glomeromycetes	Glomerales	Glomeraceae	Glomus	Glomus intraradices	94.9	95.7	AJ416416	Arbuscular Mycorrhizal	0	0	0	0	0	0	0	0	0	0	0	0	0	0	0	0	0	0	0	0	0	0	0	0	0	0	0	0	0	0	0	0	0	0	0	0	0	0	0
CL0651	Mucoromycota	Glomeromycetes	Glomerales	Glomeraceae	Glomus	Glomus sp.	97.3	100	MG671363	Arbuscular Mycorrhizal	0	0	0	0	0	0	0	0	0	0	0	0	0	0	0	0	0	0	0	0	0	0	0	0	0	0	0	0	0	0	0	0	0	0	0	0	0	0	0
CL0652	Mucoromycota	Glomeromycetes	Glomerales	Glomeraceae	Unidentified	Glomeraceae sp.	97.8	100	MG670953	Arbuscular Mycorrhizal	0	0	0	0	0	0	0	0	0	0	0	0	0	0	0	0	0	0	0	0	0	0	0	0	0	0	0	0	0	0	0	0	0	0	0	0	0	0	0
CL0653	Ascomycota	Pezizomycetes	Pezizales	Pyronemataceae	Geopora	Geopora arenicola	98.2	100	FM206463	Ectomycorrhizal	0	0	0	0	0	0	0	0	0	0	0	0	0	0	0	0	0	0	0	0	0	0	0	1	0	0	3	0	0	0	0	0	1	0	0	0	0	0	0
CL0657	Mucoromycota	Glomeromycetes	Glomerales	Glomeraceae	Unidentified	Glomeraceae sp.	97.9	100	MG670953	Arbuscular Mycorrhizal	0	0	0	0	0	0	0	0	0	0	0	0	0	0	0	0	0	0	0	0	0	0	0	0	0	0	0	0	0	0	0	0	0	0	0	0	0	0	0
CL0659	Ascomycota	Leotiomycetes	Helotiales	Helotiales incertae sedis	Mycoarthris	Mycoarthris sp.	98.6	100	KJ735002	Saprotroph	0	0	0	0	0	0	5	0	0	0	0	0	0	0	0	0	0	0	0	0	0	0	0	0	0	0	0	0	0	0	0	0	0	0	0	0	0	0	0
CL0660	Ascomycota	Leotiomycetes	Helotiales	Helotiales incertae sedis	Cadophora	Cadophora luteo-olivacea	98	100	KU214556	Endophyte	0	0	1	1	0	0	0	0	0	0	0	0	0	0	0	0	0	0	0	0	0	0	0	0	0	0	0	0	0	0	0	0	0	0	0	0	0	0	0
CL0663	Ascomycota	Eurotiomycetes	Eurotiales	Aspergillaceae	Penicillium	Penicillium sp.	98.8	100	EU670718	Saprotroph	0	0	0	0	0	0	0	0	0	0	0	0	0	0	0	0	0	0	0	0	0	0	0	0	0	0	0	0	0	0	0	0	0	0	0	0	0	0	0
CL0664	Basidiomycota	Agaricomycetes	Agaricales	Psathyrellaceae	Psathyrella	Psathyrella piluliformis	100	100	DQ389699	Saprotroph	0	0	0	0	0	0	0	0	0	4	0	0	0	0	0	0	0	0	0	0	0	0	0	0	0	0	0	0	0	0	0	0	0	0	0	0	0	0	0
CL0665	Basidiomycota	Agaricomycetes	Thelephorales	Typhulaceae	Pistillaria	Pistillaria petasitis	96.6	46.4	LC005088	Saprotroph	0	0	0	0	0	0	0	0	0	0	0	0	0	0	0	0	0	0	0	0	0	0	0	0	0	0	0	0	0	0	0	0	0	0	0	0	0	0	0
CL0667	Ascomycota	Pezizomycetes	Pezizales	Pyronemataceae	Geopora	Geopora arenicola	97	100	FM206461	Ectomycorrhizal	0	0	0	0	0	0	0	0	0	0	0	0	0	0	0	0	0	0	1	0	0	0	1	0	0	0	0	1	0	0	0	0	0	0	0	0	0	0	0
CL0668	Ascomycota	Leotiomycetes	Helotiales	Helotiales incertae sedis	Cadophora	Cadophora sp.	99.3	100	KY987524	Endophyte	0	0	0	0	0	2	0	0	0	0	0	0	0	0	0	0	0	0	0	0	0	0	0	0	0	0	0	0	0	0	0	0	0	0	0	0	0	0	0
CL0670	Ascomycota	Pezizomycetes	Pezizales	Pyronemataceae	Geopora	Geopora arenicola	97	100	FM206437	Ectomycorrhizal	0	0	0	0	0	0	0	0	0	0	0	0	0	0	0	0	0	0	0	0	0	0	0	0	2	1	1	0	0	0	0	0	0	0	0	0	0	0	0
CL0671	Mucoromycota	Glomeromycetes	Glomerales	Glomeraceae	Dominikia	Dominikia sp.	97.3	100	KM056664	Arbuscular Mycorrhizal	0	0	0	0	0	0	0	0	0	0	0	0	0	0	0	0	0	0	0	0	0	0	0	0	0	0	0	0	0	0	0	0	0	0	0	0	0	0	0
CL0672	Ascomycota	Pezizomycetes	Pezizales	Pyronemataceae	Geopora	Geopora arenicola	98.8	100	FM206463	Ectomycorrhizal	0	0	0	0	0	0	0	0	0	0	0	0	0	0	0	0	0	0	0	0	0	1	0	0	0	0	0	0	0	0	0	1	0	0	0	0	0	0	0
CL0673	Ascomycota	Pezizomycetes	Pezizales	Pyronemataceae	Geopora	Geopora arenicola	98.8	100	FM206463	Ectomycorrhizal	0	0	0	0	0	0	0	0	0	0	0	0	0	0	0	0	0	0	0	0	0	0	0	0	0	0	0	0	0	0	0	0	0	0	0	1	0	0	0
CL0675	Ascomycota	Pezizomycetes	Pezizales	Pyronemataceae	Geopora	Geopora arenicola	97	100	FM206463	Ectomycorrhizal	0	0	0	0	0	0	0	0	0	0	0	0	0	0	0	0	0	0	0	0	0	0	0	0	0	0	1	0	0	0	0	0	0	0	0	1	0	0	0
CL0676	Ascomycota	Pezizomycetes	Pezizales	Pyronemataceae	Geopora	Geopora arenicola	98.8	100	FM206463	Ectomycorrhizal	0	0	0	0	0	0	0	0	0	0	0	0	0	0	0	0	0	0	0	0	0	0	0	0	0	0	0	0	0	0	0	0	0	0	1	0	1	0	1
CL0677	Mucoromycota	Glomeromycetes	Glomerales	Glomeraceae	Unidentified	Glomeraceae sp.	98.9	100	MG670823	Arbuscular Mycorrhizal	0	0	0	0	0	0	0	0	0	0	0	0	0	0	0	0	0	0	0	0	0	0	0	0	0	0	0	0	0	0	0	0	0	0	0	0	0	0	0
CL0679	Basidiomycota	Agaricomycetes	Auriculariales	Aporpiaceae	Aporpium	Aporpium canescens	99.5	100	JX044151	Saprotroph	0	0	0	0	0	0	0	0	0	0	4	0	0	0	0	0	0	0	0	0	0	0	0	0	0	0	0	0	0	0	0	0	0	0	0	0	0	0	0
CL0680	Mucoromycota	Glomeromycetes	Glomerales	Glomeraceae	Glomus	Glomus intraradices	98	97.5	AJ416416	Arbuscular Mycorrhizal	0	0	0	0	0	0	0	0	0	0	0	0	0	0	0	0	0	0	0	0	0	0	0	0	0	0	0	0	0	0	0	0	0	0	0	0	0	0	0
CL0682	Ascomycota	Pezizomycetes	Pezizales	Pyronemataceae	Geopora	Geopora arenicola	98.2	100	FM206463	Ectomycorrhizal	0	0	0	0	0	0	0	0	0	0	0	0	0	0	0	0	0	0	0	0	0	0	1	0	0	0	0	0	0	0	0	0	0	0	0	0	0	0	0
CL0683	Ascomycota	Pezizomycetes	Pezizales	Pyronemataceae	Geopora	Geopora arenicola	97.6	100	FM206463	Ectomycorrhizal	0	0	0	0	0	0	0	0	0	0	0	0	0	0	0	0	0	0	0	0	0	0	0	0	0	0	1	0	0	0	0	0	0	0	0	0	0	0	0
CL0686	Ascomycota	Pezizomycetes	Pezizales	Pyronemataceae	Geopora	Geopora arenicola	97.6	100	FM206463	Ectomycorrhizal	0	0	0	0	0	0	0	0	0	0	0	0	0	0	0	0	0	0	0	0	0	0	0	0	0	0	0	0	0	0	1	0	0	0	0	0	0	0	0
CL0687	Ascomycota	Pezizomycetes	Pezizales	Pyronemataceae	Geopora	Geopora arenicola	97	100	FM206463	Ectomycorrhizal	0	0	0	0	0	0	0	0	0	0	0	0	0	0	0	0	0	0	0	0	0	0	0	0	0	0	0	0	0	0	0	0	0	0	0	0	0	0	0
CL0688	Ascomycota	Pezizomycetes	Pezizales	Pyronemataceae	Geopora	Geopora arenicola	98.2	100	FM206463	Ectomycorrhizal	0	0	0	0	0	0	0	0	0	0	0	0	0	0	0	0	0	0	0	1	0	0	0	1	0	0	0	0	0	0	0	0	1	0	0	0	0	0	0
CL0690	Ascomycota	Pezizomycetes	Pezizales	Pyronemataceae	Geopora	Geopora arenicola	97.6	100	FM206463	Ectomycorrhizal	0	0	0	0	0	0	0	0	0	0	0	0	0	0	0	0	0	0	0	0	0	0	0	0	0	0	0	0	0	0	0	0	0	0	0	0	0	0	0
CL0691	Basidiomycota	Agaricomycetes	Russulales	Peniophoraceae	Peniophora	Peniophora limitata	100	100	KP814438	Saprotroph	0	0	0	0	0	0	0	0	0	0	0	0	0	0	0	1	0	0	0	0	0	0	0	0	0	0	0	0	0	0	0	0	0	0	0	0	0	0	0
CL0694	Mucoromycota	Glomeromycetes	Glomerales	Glomeraceae	Glomus	Glomus sp.	98	100	FM865596	Arbuscular Mycorrhizal	0	0	0	0	0	0	0	0	0	0	0	0	0	0	0	0	0	0	0	0	0	0	0	0	0	0	0	0	0	0	0	0	0	0	0	0	0	0	0
CL0695	Mucoromycota	Glomeromycetes	Glomerales	Glomeraceae	Unidentified	Glomeraceae sp.	98.4	100	MG671356	Arbuscular Mycorrhizal	0	0	0	0	0	0	0	0	0	0	0	0	0	0	0	0	0	0	0	0	0	0	0	0	0	0	0	0	0	0	0	0	0	0	0	0	0	0	0
CL0696	Ascomycota	Pezizomycetes	Pezizales	Pyronemataceae	Geopora	Geopora arenicola	97	100	FM206463	Ectomycorrhizal	0	0	0	0	0	0	0	0	0	0	0	0	0	0	0	0	0	0	0	1	0	0	0	0	0	0	1	0	0	0	0	0	0	0	0	0	0	0	0
CL0697	Ascomycota	Pezizomycetes	Pezizales	Pyronemataceae	Geopora	Geopora arenicola	98.2	100	FM206463	Ectomycorrhizal	0	0	0	0	0	0	0	0	0	1	0	0	0	0	0	0	0	0	0	0	0	0	0	0	0	0	0	0	0	0	0	1	0	0	1	0	0	0	0
CL0698	Ascomycota	Pezizomycetes	Pezizales	Pyronemataceae	Geopora	Geopora arenicola	98.2	100	FM206463	Ectomycorrhizal	0	0	0	0	0	0	0	0	0	0	0	0	0	0	0	0	0	0	0	0	0	0	0	2	0	0	0	0	0	0	0	0	0	0	0	0	0	0	1
CL0700	Ascomycota	Sordariomycetes	Hypocreales	Hypocreales incertae sedis	Unidentified	Hypocreales sp.	91.7	85.7	KU933736	Saprotroph	0	0	0	0	0	0	4	0	0	0	0	0	0	0	0	0	0	0	0	0	0	0	0	0	0	0	0	0	0	0	0	0	0	0	0	0	0	0	0
CL0701	Ascomycota	Pezizomycetes	Pezizales	Pyronemataceae	Geopora	Geopora arenicola	98.8	98.2	FM206463	Ectomycorrhizal	0	0	0	0	0	0	0	0	0	0	0	0	0	0	0	0	0	0	1	0	0	0	0	0	0	1	0	0	0	0	0	0	0	0	0	0	0	0	0
CL0702	Ascomycota	Pezizomycetes	Pezizales	Pyronemataceae	Geopora	Geopora arenicola	97	100	FM206463	Ectomycorrhizal	0	0	0	0	0	0	0	0	0	0	0	0	0	0	0	0	0	0	0	0	0	0	1	0	0	0	0	0	0	0	0	0	0	0	0	0	0	0	0
CL0705	Ascomycota	Pezizomycetes	Pezizales	Pyronemataceae	Geopora	Geopora arenicola	97	100	FM206463	Ectomycorrhizal	0	0	0	0	0	0	0	0	0	0	0	0	0	0	0	0	0	0	0	0	0	0	1	0	0	0	1	0	0	0	0	0	0	0	0	0	1	0	0
CL0706	Ascomycota	Pezizomycetes	Pezizales	Pyronemataceae	Geopora	Geopora arenicola	97.6	100	FM206463	Ectomycorrhizal	0	0	0	0	0	0	0	0	0	0	0	0	0	0	0	0	1	0	1	0	0	0	0	0	0	0	0	0	0	0	0	0	1	0	0	1	0	0	0
CL0708	Ascomycota	Sordariomycetes	Hypocreales	Nectriaceae	Fusarium	Fusarium incarnatum	99.3	100	MF625087	Plant Pathogen	0	0	0	0	0	0	0	0	0	0	0	3	0	0	0	0	0	0	0	0	0	0	0	0	0	0	0	0	0	0	0	0	0	0	0	0	0	0	0
CL0709	Mucoromycota	Glomeromycetes	Glomerales	Glomeraceae	Unidentified	Glomeraceae sp.	97.8	100	MG670953	Arbuscular Mycorrhizal	0	0	0	0	0	0	0	0	0	0	0	0	0	0	0	0	0	0	0	0	0	0	0	0	0	0	0	0	0	0	0	0	0	0	0	0	0	0	0
CL0711	Mucoromycota	Glomeromycetes	Glomerales	Glomeraceae	Dominikia	Dominikia sp.	97.3	100	KM056660	Arbuscular Mycorrhizal	0	0	0	0	0	0	0	0	0	0	0	0	0	0	0	0	0	0	0	0	0	0	0	0	0	0	0	0	0	0	0	0	0	0	0	0	0	0	0
CL0712	Mucoromycota	Glomeromycetes	Glomerales	Glomeraceae	Glomus	Glomus intraradices	99.5	100	AJ557007	Arbuscular Mycorrhizal	0	0	0	0	0	0	0	0	0	0	0	0	0	0	0	0	0	0	0	0	0	0	0	0	0	0	0	0	0	0	0	0	0	0	0	0	0	0	0
CL0713	Ascomycota	Ascomycota incertae sedis	Helotiales	Helotiales incertae sedis	Tetracladium	Tetracladium sp.	97.3	100	JX029126	Saprotroph	0	0	0	1	0	0	0	0	0	0	0	0	0	0	0	0	0	0	0	0	0	0	0	0	0	0	0	0	0	0	0	0	0	0	0	0	0	0	0
CL0714	Ascomycota	Ascomycota incertae sedis	Helotiales	Discinellaceae	Lemonniera	Lemonniera sp.	97.2	96.6	KX096679	Saprotroph	0	0	0	0	0	0	0	0	0	0	4	0	0	0	0	0	0	0	0	0	0	0	0	0	0	0	0	0	0	0	0	0	0	0	0	0	0	0	0
CL0716	Ascomycota	Eurotiomycetes	Eurotiales	Aspergillaceae	Aspergillus	Aspergillus neoglaber	95.2	97.6	KU955860	Saprotroph	0	0	0	0	0	0	0	0	2	0	1	0	0	0	1	0	0	0	0	0	0	0	0	0	0	0	0	0	0	0	0	0	0	0	0	0	0	0	0
CL0718	Ascomycota	Pezizomycetes	Pezizales	Pyronemataceae	Geopora	Geopora arenicola	97	100	FM206463	Ectomycorrhizal	0	0	0	0	0	0	0	0	0	0	0	0	0	0	0	0	0	0	0	1	0	0	0	0	0	0	1	0	0	0	0	0	1	0	0	0	0	0	0
CL0721	Ascomycota	Dothideomycetes	Pleosporales	Didymellaceae	Phoma	Phoma sp.	100	100	KX721623	Saprotroph	0	0	0	0	0	0	0	0	0	0	0	0	0	0	0	0	0	0	0	0	0	0	0	0	0	0	0	0	0	0	0	0	4	0	0	0	0	0	0
CL0722	Ascomycota	Pezizomycetes	Pezizales	Pyronemataceae	Geopora	Geopora arenicola	98.7	96.3	FM206463	Ectomycorrhizal	0	0	0	0	0	0	0	0	0	0	0	0	0	0	0	0	0	0	0	0	0	0	0	0	0	1	0	1	0	0	0	0	0	0	0	1	0	0	0
CL0723	Mucoromycota	Glomeromycetes	Glomerales	Glomeraceae	Unidentified	Glomeraceae sp.	96.8	100	MG670953	Arbuscular Mycorrhizal	0	0	0	0	0	0	0	0	0	0	0	0	0	0	0	0	0	0	0	0	0	0	0	0	0	0	0	0	0	0	0	0	0	0	0	0	0	0	0
CL0724	Basidiomycota	Agaricomycetes	Agaricales	Strophariaceae	Pholiota	Pholiota squarrosa	100	100	KM044075	Saprotroph	0	0	0	0	0	0	0	0	0	0	0	0	0	0	0	0	0	0	0	0	0	0	0	0	0	0	0	0	0	0	0	0	0	0	0	0	0	0	0
CL0725	Basidiomycota	Agaricomycetes	Corticiales	Corticiaceae	Hyphodontia	Hyphodontia aspera	100	100	KY290980	Saprotroph	0	0	0	0	0	0	0	0	0	0	0	0	0	0	0	0	0	0	0	0	0	0	0	0	0	0	0	0	0	0	0	0	0	0	0	0	0	0	0
CL0726	Basidiomycota	Agaricomycetes	Boletales	Suillaceae	Suillus	Suillus collinitus	99.6	100	MG586046	Ectomycorrhizal	0	0	0	0	0	1	1	0	0	0	0	0	0	0	0	0	0	0	0	0	0	0	0	0	0	0	0	0	0	0	0	0	0	0	0	0	0	0	0
CL0730	Ascomycota	Pezizomycetes	Pezizales	Pyronemataceae	Geopora	Geopora arenicola	98.8	100	FM206463	Ectomycorrhizal	0	0	0	0	0	0	0	0	0	0	0	0	0	0	0	0	0	0	0	0	0	0	0	0	0	0	0	0	0	0	0	0	0	0	0	0	0	0	0
CL0731	Ascomycota	Eurotiomycetes	Onygenales	Onygenales incertae sedis	Chrysosporium	Chrysosporium merdarium	100	100	KY320600	Saprotroph	0	0	0	0	1	0	0	0	0	0	0	0	0	0	0	0	0	0	0	0	0	0	0	0	0	0	0	0	0	0	0	0	0	0	0	0	0	0	0
CL0733	Ascomycota	Pezizomycetes	Pezizales	Pyronemataceae	Geopora	Geopora arenicola	97	100	FM206463	Ectomycorrhizal	0	0	0	0	0	0	0	0	0	0	0	0	0	0	0	0	0	0	0	0	0	0	0	1	0	0	0	0	0	0	0	0	0	0	0	1	0	0	0
CL0734	Mucoromycota	Glomeromycetes	Glomerales	Glomeraceae	Glomus	Glomus intraradices	95	97.6	AJ416416	Arbuscular Mycorrhizal	0	0	0	0	0	0	0	0	0	0	0	0	0	0	0	0	0	0	0	0	0	0	0	0	0	0	0	0	0	0	0	0	0	0	0	0	0	0	0
CL0735	Ascomycota	Pezizomycetes	Pezizales	Pyronemataceae	Geopora	Geopora arenicola	97.6	100	FM206463	Ectomycorrhizal	0	0	0	0	0	0	0	0	0	0	0	0	0	0	0	0	0	0	0	0	0	0	0	0	0	0	0	0	0	0	0	1	0	0	0	0	0	0	1
CL0736	Ascomycota	Pezizomycetes	Pezizales	Pyronemataceae	Geopora	Geopora arenicola	97.6	100	FM206463	Ectomycorrhizal	0	0	0	0	0	0	0	0	0	0	0	0	0	0	0	0	0	0	0	0	0	0	0	1	0	0	0	0	0	0	0	1	0	0	0	0	0	0	0
CL0737	Ascomycota	Pezizomycetes	Pezizales	Pyronemataceae	Geopora	Geopora arenicola	98.2	100	FM206463	Ectomycorrhizal	0	0	0	0	0	0	0	0	0	0	0	0	0	0	0	0	0	0	0	0	0	0	0	0	0	0	0	0	0	0	0	0	0	0	0	0	0	0	1
CL0738	Ascomycota	Pezizomycetes	Pezizales	Pyronemataceae	Geopora	Geopora arenicola	98.2	100	FM206463	Ectomycorrhizal	0	0	0	0	0	0	0	0	0	0	0	0	0	0	0	0	0	0	0	0	1	0	0	0	0	0	0	0	0	0	0	0	0	0	0	0	0	1	0
CL0739	Mucoromycota	Glomeromycetes	Glomerales	Glomeraceae	Glomus	Glomus sp.	97.7	100	FM865595	Arbuscular Mycorrhizal	0	0	0	0	0	0	0	0	0	0	0	0	0	0	0	0	0	0	0	0	0	0	0	0	0	0	0	0	0	0	0	0	0	0	0	0	0	0	0
CL0740	Mucoromycota	Glomeromycetes	Glomerales	Glomeraceae	Glomus	Glomus sp.	96.8	100	MG671363	Arbuscular Mycorrhizal	0	0	0	0	0	0	0	0	0	0	0	0	0	0	0	0	0	0	0	0	0	0	0	0	0	0	0	0	0	0	0	0	0	0	0	0	0	0	0
CL0741	Ascomycota	Pezizomycetes	Pezizales	Pyronemataceae	Geopora	Geopora arenicola	97.6	100	FM206461	Ectomycorrhizal	0	0	0	0	0	0	0	0	0	0	0	0	0	0	0	0	0	0	0	0	0	0	0	0	0	0	0	1	0	0	0	0	0	0	0	0	0	1	0
CL0742	Ascomycota	Pezizomycetes	Pezizales	Pyronemataceae	Geopora	Geopora arenicola	97.5	99.4	FM206463	Ectomycorrhizal	0	0	0	0	0	0	0	0	0	0	0	0	0	0	0	0	0	0	0	0	0	0	0	0	0	0	0	0	1	0	0	0	0	0	0	0	0	0	1
CL0745	Ascomycota	Pezizomycetes	Pezizales	Pyronemataceae	Geopora	Geopora arenicola	98.2	100	FM206463	Ectomycorrhizal	0	0	0	0	0	0	0	0	0	0	0	0	0	0	0	0	0	0	0	0	0	0	1	0	0	0	0	0	1	0	0	0	0	0	0	1	0	0	0
CL0746	Basidiomycota	Agaricomycetes	Cantharellales	Ceratobasidiaceae	Thanatephorus	Thanatephorus cucumeris	99.1	100	AY154305	Plant Pathogen	0	0	0	0	0	0	0	0	0	0	0	0	0	0	0	0	0	0	0	0	0	0	0	0	0	0	0	0	0	0	0	0	0	0	0	0	0	0	0
CL0747	Mucoromycota	Glomeromycetes	Glomerales	Glomeraceae	Glomus	Glomus sp.	96.3	100	KF836941	Arbuscular Mycorrhizal	0	0	0	0	0	0	0	0	0	0	0	0	0	0	0	0	0	0	0	0	0	0	0	0	0	0	0	0	0	0	0	0	0	0	0	0	0	0	0
CL0749	Ascomycota	Pezizomycetes	Pezizales	Pyronemataceae	Geopora	Geopora arenicola	97	100	FM206463	Ectomycorrhizal	0	0	0	0	0	0	0	0	0	0	0	0	0	0	0	0	0	0	0	0	0	0	1	0	0	0	0	0	0	0	0	0	0	1	0	0	0	0	0
CL0750	Ascomycota	Pezizomycetes	Pezizales	Pyronemataceae	Geopora	Geopora arenicola	97	100	FM206463	Ectomycorrhizal	0	0	0	0	0	0	0	0	0	0	0	0	0	0	0	0	0	0	0	0	0	0	0	0	0	0	2	0	0	0	0	0	0	0	0	0	0	0	0
CL0752	Mucoromycota	Glomeromycetes	Glomerales	Glomeraceae	Glomus	Glomus sp.	97.7	100	FM865595	Arbuscular Mycorrhizal	0	0	0	0	0	0	0	0	0	0	0	0	0	0	0	0	0	0	0	0	0	0	0	0	0	0	0	0	0	0	0	0	0	0	0	0	0	0	0
CL0753	Mucoromycota	Glomeromycetes	Glomerales	Glomeraceae	Unidentified	Glomeraceae sp.	98.4	98.9	MG670953	Arbuscular Mycorrhizal	0	0	0	0	0	0	0	0	0	0	0	0	0	0	0	0	0	0	0	0	0	0	0	0	0	0	0	0	0	0	0	0	0	0	0	0	0	0	0
CL0757	Ascomycota	Pezizomycetes	Pezizales	Pyronemataceae	Geopora	Geopora arenicola	98.2	100	FM206463	Ectomycorrhizal	0	0	0	0	0	0	0	0	0	0	0	0	0	0	0	0	0	0	0	0	0	0	0	0	0	1	0	0	0	0	0	0	0	0	0	0	0	0	0
CL0759	Ascomycota	Eurotiomycetes	Eurotiales	Aspergillaceae	Penicillium	Penicillium taxi	100	100	NR_145184	Saprotroph	0	0	0	0	0	0	0	0	0	0	0	0	0	0	0	0	0	0	0	0	0	0	3	0	0	0	0	0	0	0	0	0	0	0	0	0	0	0	0
CL0761	Ascomycota	Pezizomycetes	Pezizales	Pyronemataceae	Geopora	Geopora arenicola	98.2	100	FM206463	Ectomycorrhizal	0	0	0	0	0	0	0	0	0	0	0	0	0	0	0	0	0	0	0	0	0	0	0	0	0	0	0	0	0	0	0	0	0	0	1	0	1	1	0
CL0763	Ascomycota	Dothideomycetes	Pleosporales	Pleosporaceae	Alternaria	Alternaria infectoria	99.4	100	KP171632	Plant Pathogen	0	0	0	0	3	0	0	0	0	0	0	0	0	0	0	0	0	0	0	0	0	0	0	0	0	0	0	0	0	0	0	0	0	0	0	0	0	0	0
CL0764	Ascomycota	Pezizomycetes	Pezizales	Pyronemataceae	Geopora	Geopora arenicola	96.3	100	FM206463	Ectomycorrhizal	0	0	0	0	0	0	0	0	0	0	0	0	0	0	0	0	0	0	1	0	0	0	0	0	0	0	0	1	0	0	0	0	0	0	1	0	0	0	0
CL0765	Ascomycota	Pezizomycetes	Pezizales	Pyronemataceae	Geopora	Geopora arenicola	97	100	FM206463	Ectomycorrhizal	0	0	0	0	0	0	0	0	0	0	0	0	0	0	0	0	0	0	0	0	0	0	0	0	0	0	1	0	0	0	0	0	1	0	0	0	0	0	0
CL0766	Mucoromycota	Glomeromycetes	Glomerales	Glomeraceae	Glomus	Glomus sp.	97.3	100	KF836941	Arbuscular Mycorrhizal	0	0	0	0	0	0	0	0	0	0	0	0	0	0	0	0	0	0	0	0	0	0	0	0	0	0	0	0	0	0	0	0	0	0	0	0	0	0	0
CL0768	Mucoromycota	Glomeromycetes	Glomerales	Glomeraceae	Glomus	Glomus sp.	97.2	100	FM865595	Arbuscular Mycorrhizal	0	0	0	0	0	0	0	0	0	0	0	0	0	0	0	0	0	0	0	0	0	0	0	0	0	0	0	0	0	0	0	0	0	0	0	0	0	0	0
CL0769	Ascomycota	Pezizomycetes	Pezizales	Pyronemataceae	Geopora	Geopora arenicola	97	100	FM206463	Ectomycorrhizal	0	0	0	0	0	0	0	0	0	0	0	0	0	0	0	0	0	0	0	0	0	0	0	0	1	1	0	0	0	0	0	0	0	0	0	0	0	0	0
CL0770	Basidiomycota	Agaricomycetes	Boletales	Paxillaceae	Paxillus	Paxillus involutus	100	100	MG597401	Ectomycorrhizal	0	0	0	0	0	3	0	0	0	0	0	0	0	0	0	0	0	0	0	0	0	0	0	0	0	0	0	0	0	0	0	0	0	0	0	0	0	0	0
CL0771	Mucoromycota	Glomeromycetes	Glomerales	Glomeraceae	Glomus	Glomus sp.	96.2	100	MG671363	Arbuscular Mycorrhizal	0	0	0	0	0	0	0	0	0	0	0	0	0	0	0	0	0	0	0	0	0	0	0	0	0	0	0	0	0	0	0	0	0	0	0	0	0	0	0
CL0777	Basidiomycota	Agaricomycetes	Agaricales	Tricholomataceae	Tricholoma	Tricholoma terreum	99.5	100	KY121104	Ectomycorrhizal	0	0	0	0	0	0	0	0	0	0	0	0	0	0	0	0	0	0	0	0	0	0	0	0	0	0	0	0	0	0	0	0	0	0	0	0	0	0	1
CL0785	Ascomycota	Pezizomycetes	Pezizales	Pyronemataceae	Geopora	Geopora arenicola	97.6	100	FM206463	Ectomycorrhizal	0	0	0	0	0	0	0	0	0	0	0	0	0	0	0	0	0	0	0	0	0	0	0	0	0	0	0	0	0	0	0	0	0	0	0	0	1	0	0
CL0786	Mucoromycota	Glomeromycetes	Glomerales	Glomeraceae	Glomus	Glomus sp.	97.3	100	MG671363	Arbuscular Mycorrhizal	0	0	0	0	0	0	0	0	0	0	0	0	0	0	0	0	0	0	0	0	0	0	0	0	0	0	0	0	0	0	0	0	0	0	0	0	0	0	0
CL0788	Mucoromycota	Glomeromycetes	Glomerales	Glomeraceae	Glomus	Glomus intraradices	97.1	100	AJ416417	Arbuscular Mycorrhizal	0	0	0	0	0	0	0	0	0	0	0	0	0	0	0	0	0	0	0	0	0	0	0	0	0	0	0	0	0	0	0	0	0	0	0	0	0	0	0
CL0789	Ascomycota	Pezizomycetes	Pezizales	Pyronemataceae	Geopora	Geopora arenicola	98.2	100	FM206463	Ectomycorrhizal	0	0	0	0	0	0	0	0	0	0	0	0	0	0	0	0	0	0	0	0	0	0	0	0	0	0	0	0	0	0	0	0	0	0	0	0	0	0	0
CL0790	Ascomycota	Pezizomycetes	Pezizales	Pyronemataceae	Geopora	Geopora arenicola	97.6	100	FM206463	Ectomycorrhizal	0	0	0	0	0	0	0	0	0	0	0	0	0	0	0	0	0	0	0	0	0	0	0	0	0	0	0	0	0	0	0	2	0	0	0	0	0	0	0
CL0791	Mucoromycota	Glomeromycetes	Glomerales	Glomeraceae	Glomus	Glomus sp.	98.6	100	FM865595	Arbuscular Mycorrhizal	0	0	0	0	0	0	0	0	0	0	0	0	0	0	0	0	0	0	0	0	0	0	0	0	0	0	0	0	0	0	0	0	0	0	0	0	0	0	0
CL0792	Ascomycota	Pezizomycetes	Pezizales	Pyronemataceae	Geopora	Geopora arenicola	97.6	100	FM206463	Ectomycorrhizal	0	0	0	0	0	0	0	0	0	0	0	0	0	0	0	0	0	0	0	0	0	0	0	0	0	0	1	0	0	0	0	0	0	0	0	0	0	1	0
CL0793	Ascomycota	Pezizomycetes	Pezizales	Pyronemataceae	Geopora	Geopora arenicola	97	100	FM206463	Ectomycorrhizal	0	0	0	0	0	0	0	0	0	0	0	0	0	0	0	0	0	0	0	0	0	0	0	0	0	0	0	0	0	0	0	0	0	0	0	1	0	0	0
CL0794	Mucoromycota	Glomeromycetes	Glomerales	Glomeraceae	Unidentified	Glomeraceae sp.	97.9	98.9	MG670953	Arbuscular Mycorrhizal	0	0	0	0	0	0	0	0	0	0	0	0	0	0	0	0	0	0	0	0	0	0	0	0	0	0	0	0	0	0	0	0	0	0	0	0	0	0	0
CL0795	Ascomycota	Pezizomycetes	Pezizales	Pyronemataceae	Geopora	Geopora arenicola	98.2	100	FM206463	Ectomycorrhizal	0	0	0	0	0	0	0	0	0	0	0	0	0	0	0	0	0	0	0	0	0	0	0	0	0	1	0	0	0	0	0	0	0	0	0	1	0	0	0
CL0796	Ascomycota	Pezizomycetes	Pezizales	Pyronemataceae	Geopora	Geopora arenicola	98.2	100	FM206463	Ectomycorrhizal	0	0	0	0	0	0	0	0	0	0	0	0	0	0	0	0	0	0	0	0	0	0	1	1	0	0	0	0	0	0	1	0	0	0	0	0	0	0	0
CL0797	Ascomycota	Pezizomycetes	Pezizales	Pyronemataceae	Geopora	Geopora arenicola	98.2	100	FM206463	Ectomycorrhizal	0	0	0	0	0	0	0	0	0	0	0	0	0	0	0	0	0	0	1	0	0	0	0	0	1	1	0	0	0	0	0	0	0	0	0	0	0	0	0
CL0798	Basidiomycota	Agaricomycetes	Polyporales	Polyporaceae	Fomes	Fomes fomentarius	100	100	LT629714	Saprotroph	0	0	0	0	0	0	0	0	0	0	0	0	0	0	0	0	0	0	0	0	0	0	0	0	0	0	0	0	0	0	0	0	0	0	0	0	0	0	0
CL0799	Basidiomycota	Agaricomycetes	Russulales	Peniophoraceae	Peniophora	Peniophora sp.	99.5	100	KP900735	Saprotroph	0	0	0	0	0	0	0	0	0	0	0	0	0	0	0	0	0	0	0	0	0	0	0	0	0	0	0	0	0	0	0	0	0	0	0	0	0	0	0
CL0800	Mucoromycota	Glomeromycetes	Glomerales	Glomeraceae	Glomus	Glomus sp.	97.3	100	MG671363	Arbuscular Mycorrhizal	0	0	0	0	0	0	0	0	0	0	0	0	0	0	0	0	0	0	0	0	0	0	0	0	0	0	0	0	0	0	0	0	0	0	0	0	0	0	0
CL0802	Ascomycota	Eurotiomycetes	Onygenales	Gymnoascaceae	Arachniotus	Arachniotus ruber	100	100	HM991268	Saprotroph	0	0	0	0	0	0	0	0	0	0	0	0	0	0	0	0	0	0	0	0	0	0	0	0	0	0	0	0	0	0	0	0	0	0	0	0	0	0	0
CL0803	Mucoromycota	Glomeromycetes	Glomerales	Glomeraceae	Glomus	Glomus sp.	97.3	100	MG671363	Arbuscular Mycorrhizal	0	0	0	0	0	0	0	0	0	0	0	0	0	0	0	0	0	0	0	0	0	0	0	0	0	0	0	0	0	0	0	0	0	0	0	0	0	0	0
CL0805	Ascomycota	Pezizomycetes	Pezizales	Pyronemataceae	Geopora	Geopora arenicola	97	100	FM206463	Ectomycorrhizal	0	0	0	0	0	0	0	0	0	0	0	0	0	0	0	0	0	0	0	0	0	0	0	1	0	0	0	0	0	0	0	0	0	0	0	0	0	0	0
CL0806	Ascomycota	Pezizomycetes	Pezizales	Pyronemataceae	Geopora	Geopora arenicola	98.2	100	FM206463	Ectomycorrhizal	0	0	0	0	0	0	0	0	0	0	0	0	0	0	0	0	0	0	0	0	0	0	0	0	0	0	0	0	0	0	0	0	0	0	0	0	1	0	0
CL0807	Ascomycota	Pezizomycetes	Pezizales	Pyronemataceae	Geopora	Geopora arenicola	97	100	FM206463	Ectomycorrhizal	0	0	0	0	0	0	0	0	0	0	0	0	0	0	0	0	0	0	0	0	0	0	0	0	0	0	0	1	0	0	0	0	0	0	1	0	0	1	0
CL0808	Ascomycota	Pezizomycetes	Pezizales	Pyronemataceae	Geopora	Geopora arenicola	97.6	100	FM206463	Ectomycorrhizal	0	0	0	0	0	0	0	0	0	0	0	0	0	0	0	0	0	0	0	0	0	0	0	0	1	0	0	1	0	0	0	0	0	0	0	0	0	0	0
CL0809	Ascomycota	Pezizomycetes	Pezizales	Pyronemataceae	Geopora	Geopora arenicola	98.2	100	FM206463	Ectomycorrhizal	0	0	0	0	0	0	0	0	0	0	0	0	0	0	0	0	0	0	0	0	0	0	0	1	0	0	1	0	0	0	0	0	0	0	0	1	0	0	0
CL0810	Ascomycota	Pezizomycetes	Pezizales	Pyronemataceae	Geopora	Geopora arenicola	97	100	FM206463	Ectomycorrhizal	0	0	0	0	0	0	0	0	0	0	0	0	0	0	0	0	0	0	0	0	0	0	1	0	0	0	0	0	0	0	1	0	0	0	1	0	0	0	0
CL0811	Ascomycota	Pezizomycetes	Pezizales	Pyronemataceae	Geopora	Geopora arenicola	98.7	95.1	FM206463	Ectomycorrhizal	0	0	0	0	0	0	0	0	0	0	0	0	0	0	0	0	0	0	0	0	0	0	1	0	0	0	0	0	0	0	0	0	0	0	0	0	1	0	0
CL0814	Chytridiomycota	Chytridiomycetes	Rhizophydiales	Rhizophydiaceae	Rhizophydium	Rhizophagus sp.	94.4	100	DQ485626	Plant Pathogen	0	2	0	1	0	0	0	0	0	0	0	0	0	0	0	0	0	0	0	0	0	0	0	0	0	0	0	0	0	0	0	0	0	0	0	0	0	0	0
CL0816	Ascomycota	Pezizomycetes	Pezizales	Pyronemataceae	Geopora	Geopora arenicola	97	100	FM206463	Ectomycorrhizal	0	0	0	0	0	0	0	0	0	0	0	0	0	0	0	0	0	0	0	0	0	0	0	1	0	0	1	0	0	0	0	0	0	0	0	0	0	0	0
CL0818	Mucoromycota	Glomeromycetes	Glomerales	Glomeraceae	Dominikia	Dominikia sp.	97.3	98.9	KM056660	Arbuscular Mycorrhizal	0	0	0	0	0	0	0	0	0	0	0	0	0	0	0	0	0	0	0	0	0	0	0	0	0	0	0	0	0	0	0	0	0	0	0	0	0	0	0
CL0819	Ascomycota	Pezizomycetes	Pezizales	Pyronemataceae	Geopora	Geopora arenicola	97	100	FM206463	Ectomycorrhizal	0	0	0	0	0	0	0	0	0	0	0	0	0	0	0	0	0	0	2	0	0	0	0	0	0	0	0	0	0	0	0	0	0	0	0	0	0	0	0
CL0820	Ascomycota	Pezizomycetes	Pezizales	Pyronemataceae	Geopora	Geopora arenicola	97.6	100	FM206463	Ectomycorrhizal	0	0	0	0	0	0	0	0	0	0	0	0	0	0	0	0	1	0	0	0	0	0	0	0	0	0	0	0	0	0	0	0	0	0	0	0	0	0	0
CL0821	Ascomycota	Pezizomycetes	Pezizales	Pyronemataceae	Geopora	Geopora arenicola	98.2	100	FM206463	Ectomycorrhizal	0	0	0	0	0	0	0	0	0	0	0	0	0	0	0	0	0	0	0	0	0	0	0	0	0	0	0	2	0	0	0	0	0	0	0	0	0	0	0
CL0824	Ascomycota	Pezizomycetes	Pezizales	Pyronemataceae	Geopora	Geopora arenicola	98.2	100	FM206463	Ectomycorrhizal	0	0	0	0	0	0	0	0	0	0	0	0	0	0	0	0	0	0	0	0	0	0	0	0	0	0	0	0	0	0	0	0	0	0	1	0	0	0	0
CL0825	Ascomycota	Pezizomycetes	Pezizales	Pyronemataceae	Geopora	Geopora arenicola	97	100	FM206463	Ectomycorrhizal	0	0	0	0	0	0	0	0	0	0	0	0	0	0	0	0	0	0	0	0	0	0	0	1	0	0	0	0	0	0	0	0	0	0	0	1	0	0	0
CL0826	Ascomycota	Eurotiomycetes	Eurotiales	Aspergillaceae	Aspergillus	Aspergillus rubrum	93.4	100	KF381082	Saprotroph	3	0	0	0	0	0	0	0	0	0	0	0	0	0	0	0	0	0	0	0	0	0	0	0	0	0	0	0	0	0	0	0	0	0	0	0	0	0	0
CL0827	Ascomycota	Pezizomycetes	Pezizales	Pyronemataceae	Geopora	Geopora arenicola	98.2	100	FM206463	Ectomycorrhizal	0	0	0	0	0	0	0	0	0	0	0	0	0	0	0	0	0	0	0	0	0	0	0	0	1	0	0	1	0	0	0	0	0	0	0	0	0	0	0
CL0828	Mucoromycota	Glomeromycetes	Glomerales	Glomeraceae	Glomus	Glomus sp.	97.9	100	KF836925	Arbuscular Mycorrhizal	0	0	0	0	0	0	0	0	0	0	0	0	0	0	0	0	0	0	0	0	0	0	0	0	0	0	0	0	0	0	0	0	0	0	0	0	0	0	0
CL0829	Basidiomycota	Agaricomycetes	Polyporales	Polyporaceae	Trametes	Trametes versicolor	99.5	100	KY312630	Saprotroph	0	0	0	0	0	1	0	0	0	0	0	0	0	0	0	0	0	0	0	0	0	0	0	0	0	0	0	0	0	0	0	0	0	0	0	0	0	0	0
CL0831	Mucoromycota	Glomeromycetes	Glomerales	Glomeraceae	Dominikia	Dominikia sp.	98.9	100	KM056660	Arbuscular Mycorrhizal	0	0	0	0	0	0	0	0	0	0	0	0	0	0	0	0	0	0	0	0	0	0	0	0	0	0	0	0	0	0	0	0	0	0	0	0	0	0	0
CL0832	Ascomycota	Pezizomycetes	Pezizales	Pyronemataceae	Geopora	Geopora arenicola	96.3	100	FM206463	Ectomycorrhizal	0	0	0	0	0	0	0	0	0	0	0	0	0	0	0	0	0	0	0	0	0	0	0	0	0	0	0	0	0	0	0	1	0	0	0	0	0	1	0
CL0834	Ascomycota	Pezizomycetes	Pezizales	Pyronemataceae	Geopora	Geopora arenicola	98.2	100	FM206463	Ectomycorrhizal	0	0	0	0	0	0	0	0	0	0	0	0	0	0	0	0	0	0	0	0	0	0	0	0	1	0	0	1	0	0	0	0	0	0	0	0	0	0	0
CL0837	Mucoromycota	Glomeromycetes	Glomerales	Glomeraceae	Dominikia	Dominikia sp.	98.3	100	KM056665	Arbuscular Mycorrhizal	0	0	0	0	0	0	0	0	0	0	0	0	0	0	0	0	0	0	0	0	0	0	0	0	0	0	0	0	0	0	0	0	0	0	0	0	0	0	0
CL0839	Ascomycota	Pezizomycetes	Pezizales	Pyronemataceae	Geopora	Geopora arenicola	98.2	100	FM206463	Ectomycorrhizal	0	0	0	0	0	0	0	0	0	0	0	0	0	0	0	0	0	1	0	0	0	0	0	0	0	0	0	0	0	0	0	1	0	0	0	0	0	0	0
CL0840	Ascomycota	Pezizomycetes	Pezizales	Pyronemataceae	Geopora	Geopora arenicola	97.6	100	FM206463	Ectomycorrhizal	0	0	0	0	0	0	0	0	0	0	0	0	0	0	0	0	0	0	0	0	0	1	0	0	0	0	0	0	0	1	0	0	0	0	0	0	0	0	0
									Total N° of sequences per sample		5262	6617	1773	5171	6688	4792	2038	697	2343	1375	4617	1909	3904	2861	1527	3423	5890	2590	637	3833	2690	3635	6708	1691	6993	5932	7440	1190	6569	7674	7169	6576	5186	5333	2560	4780	4992	5911	3902
[truncated: 58 more columns]
